# Supplementary material for: Multifarious Translational Regulation during Replicative Aging in Yeast
Source: J Fungi (Basel). 2022 Sep 5;8(9):938. doi: 10.3390/jof8090938 (PMC9500732; doi:10.3390/jof8090938)
Supplement: Supplementary file 1 [file jof-08-00938-s001.zip]

Archive with 7 entries (6 files):
- Supplementary Files/
- Supplementary Files/Figure S1.png
- Supplementary Files/Figure S2.png
- Supplementary Files/Figure S3.png
- Supplementary Files/Figure S4.png
- Supplementary Files/Figure S5.png
- Supplementary Files/Table S1~5.xlsx
