# Supplementary material for: Multifarious Translational Regulation during Replicative Aging in Yeast
Source: J Fungi (Basel). 2022 Sep 5;8(9):938. doi: 10.3390/jof8090938 (PMC9500732; doi:10.3390/jof8090938)
Supplement: Supplementary file 1 [file jof-08-00938-s001.zip › Supplementary Files/Table S1~5.xlsx]

## Sheet: S1
	Ribo_log2FoldChange	Ribo_pvalue	Ribo_padj	RNA_log2FoldChange	RNA_pvalue	RNA_padj	TE_log2FoldChange	TE_pvalue	TE_padj	Official_gene_symbol
YPL036W	-3.03203	2.56e-06	0.000253394	0.147598	0.759816	0.914202	-3.11007	5.23e-05	0.102547	PMA2
YOR192C-A	-3.56868	1.62e-07	2.37e-05	-0.557108	0.197502	0.533513	-2.93823	0.000258217	0.188252
YOR343W-A	-3.5856	1.07e-07	1.69e-05	-0.716522	0.154203	0.477665	-2.78637	0.000687223	0.289518
YBL100W-A	-3.85514	1.79e-09	1.18e-06	-0.999566	0.0182901	0.146295	-2.77318	0.000218036	0.188252
YBL100W-B	-3.92076	4.03e-10	5.31e-07	-1.07193	0.0147637	0.128263	-2.76322	0.00022971	0.188252
YDR210W-A	-3.5393	4.11e-08	7.08e-06	-0.69803	0.117074	0.415536	-2.75858	0.000288141	0.188252
YLR110C	-1.86294	0.00072638	0.0191667	0.88494	0.0725362	0.325606	-2.66069	0.00062531	0.289518	CCW12
YDR261W-A	-3.55941	1.32e-08	3.06e-06	-0.96447	0.0241225	0.171995	-2.51288	0.000734487	0.289518
YOL155C	-2.5385	4.63e-05	0.00247803	0.0408877	0.940956	0.966194	-2.48927	0.00697325	0.942591	HPF1
YOR192C-B	-3.63314	3.52e-08	6.33e-06	-1.1653	0.00439892	0.0607352	-2.3938	0.00152612	0.365604
YGR161W-A	-3.57488	7.7e-09	2.06e-06	-1.10378	0.00614434	0.0742978	-2.38981	0.000810014	0.289518
YFL002W-B	-3.57037	7.8e-09	2.06e-06	-1.10203	0.006212	0.0749555	-2.38699	0.000812424	0.289518
YOR377W	-2.39232	0.00638585	0.0780098	-0.00519312	0.983168	0.986312	-2.37568	0.00564152	0.789813	ATF1
YDR034C-C	-3.45263	3.13e-08	6.2e-06	-1.03105	0.0127869	0.116276	-2.34011	0.00143127	0.365604
YCL020W	-3.50404	1.47e-08	3.23e-06	-1.08926	0.00861368	0.0900767	-2.3324	0.00132433	0.365604
YLR410W-A	-3.49158	2.58e-08	5.38e-06	-1.08901	0.00648268	0.0769069	-2.3226	0.00132497	0.365604
YJR115W	-1.4919	0.095002	0.403844	0.898527	0.190041	0.523841	-2.3221	0.02339	0.999984
YDR261W-B	-3.63782	3.61e-09	1.5e-06	-1.29312	0.00151785	0.0295561	-2.26414	0.00135891	0.365604
YDR034C-D	-3.55339	6.89e-09	2.06e-06	-1.24174	0.00298645	0.0460779	-2.22899	0.0019582	0.383807
YCL019W	-3.5677	5.11e-09	1.84e-06	-1.27879	0.00164088	0.0310612	-2.20694	0.00171116	0.365604
YGR161W-B	-3.66644	1.68e-09	1.18e-06	-1.39138	0.000698305	0.0180887	-2.19266	0.00176311	0.365604
YFL002W-A	-3.66237	1.7e-09	1.18e-06	-1.3901	0.000704396	0.0181631	-2.18983	0.00177206	0.365604
YOR343W-B	-3.76417	3.15e-09	1.5e-06	-1.4901	0.000434294	0.012976	-2.18858	0.00250734	0.427337
YIL169C	-2.50319	0.00120948	0.0263029	-0.242338	0.660567	0.874741	-2.17526	0.0382934	0.999984	CSS1
YLR410W-B	-3.56065	7.65e-09	2.06e-06	-1.32164	0.0011785	0.0256007	-2.15767	0.00244325	0.427337
YDR210W-B	-3.69874	2.53e-09	1.43e-06	-1.48095	0.000248876	0.00880938	-2.13291	0.00209551	0.391161
YDR133C	-1.32231	0.0102614	0.106321	0.885304	0.103579	0.390289	-2.12165	0.00408261	0.592734
YKL096W-A	-2.59234	4.77e-06	0.0003702	-0.400041	0.52165	0.803004	-2.09454	0.0169416	0.999984	CWP2
YKL029C	-2.80185	0.000682436	0.01875	-0.677937	0.134249	0.447568	-2.07118	0.0252426	0.999984	MAE1
YLR185W	-3.12379	7.45e-05	0.00364095	-1.01847	0.173646	0.501319	-2.01774	0.0579006	0.999984	RPL37A
YPL149W	-0.963577	0.128437	0.478677	1.12616	0.00848308	0.0893115	-2.00475	0.0027972	0.456876	ATG5
YLR413W	-2.57344	0.00106518	0.0245114	-0.617726	0.193643	0.528774	-1.93385	0.0146792	0.999984	INA1
YJL130C	-2.71947	4.26e-06	0.000359831	-0.78899	0.033712	0.212944	-1.84978	0.00357764	0.560974	URA2
YPR100W	-1.52519	0.0304444	0.213289	0.397872	0.350316	0.680976	-1.83786	0.00866915	0.999984	MRPL51
YMR242C	-1.77896	0.00738675	0.0864187	0.158989	0.760971	0.914202	-1.82933	0.0214802	0.999984	RPL20A
YKL203C	-2.0956	0.00616016	0.0762318	-0.161374	0.68281	0.88594	-1.82605	0.0180161	0.999984	TOR2
YPL014W	-2.21446	0.00480398	0.0684538	-0.320787	0.654588	0.870574	-1.79449	0.119748	0.999984	CIP1
YDR124W	-1.644	0.0630091	0.32515	0.161874	0.735567	0.90496	-1.79338	0.0442882	0.999984
YNL132W	-3.32304	7.71e-06	0.00054527	-1.46585	0.00246323	0.0402019	-1.78806	0.0323999	0.999984	KRE33
YCL041C	-1.73743	0.0109962	0.111597	0.18358	0.754374	0.912297	-1.78015	0.0312069	0.999984
YPL131W	-1.38272	0.016265	0.144993	0.480323	0.381645	0.706144	-1.77365	0.0392004	0.999984	RPL5
YHL015W	-1.55795	0.0193177	0.161772	0.284497	0.514231	0.799521	-1.75969	0.0363758	0.999984	RPS20
YDR012W	-1.25625	0.0269884	0.197815	0.560517	0.286461	0.631646	-1.72694	0.0384909	0.999984	RPL4B
YGL162W	-1.48815	0.01367	0.129131	0.332109	0.503708	0.79329	-1.72246	0.0171796	0.999984	SUT1
YOR361C	-2.94263	3.58e-06	0.000329284	-1.17922	0.00568501	0.0706467	-1.66802	0.0240822	0.999984	PRT1
YPL226W	-3.55596	1.18e-06	0.000125159	-1.80493	0.000153513	0.00672008	-1.65322	0.0506592	0.999984	NEW1
YGR279C	-2.02382	0.000113205	0.00489561	-0.283587	0.558368	0.821122	-1.6503	0.0197292	0.999984	SCW4
YLL045C	-1.69335	0.00790023	0.0895963	0.0258168	0.93332	0.964184	-1.62399	0.0910954	0.999984	RPL8B
YJL189W	-1.30284	0.0642022	0.325318	0.413837	0.600304	0.843473	-1.60974	0.161282	0.999984	RPL39
YDR036C	0.221951	0.749909	0.938097	1.89574	0.00919016	0.0945035	-1.59908	0.0754365	0.999984	EHD3
YJR151C	-1.90059	0.00201479	0.0367131	-0.230932	0.676162	0.882229	-1.58444	0.0690075	0.999984	DAN4
YJL080C	-3.23056	2.94e-07	3.89e-05	-1.56705	0.000445578	0.0131737	-1.58223	0.0317848	0.999984	SCP160
YKL008C	-1.81088	0.00548464	0.0722088	-0.142033	0.783314	0.92538	-1.57349	0.0313392	0.999984	LAC1
YIL145C	-1.62364	0.045326	0.272645	-0.00999004	0.951148	0.970921	-1.555	0.06459	0.999984	PAN6
YNL160W	-2.05305	0.000691636	0.01875	-0.408358	0.483029	0.784794	-1.55446	0.0807789	0.999984	YGP1
YDL146W	-1.84774	0.0396551	0.25153	-0.242666	0.62701	0.858602	-1.54087	0.0936336	0.999984	LDB17
YDR064W	-1.91725	0.00609494	0.0761003	-0.291919	0.645071	0.868217	-1.53261	0.0929063	0.999984	RPS13
YLR441C	-1.68726	0.00618252	0.0762318	-0.0701529	0.891108	0.957082	-1.5307	0.0783904	0.999984	RPS1A
YHR021C	-2.35914	0.00893453	0.0966198	-0.805873	0.372594	0.698831	-1.52713	0.191987	0.999984	RPS27B
YOR341W	-3.19029	6.1e-06	0.000457703	-1.60081	0.00024956	0.00880938	-1.52604	0.052944	0.999984	RPA190
YBR031W	-1.30348	0.0223977	0.178013	0.312225	0.559536	0.82155	-1.52476	0.0733671	0.999984	RPL4A
YGL195W	-3.39975	3.49e-08	6.33e-06	-1.79432	2.57e-05	0.00186604	-1.52351	0.0282561	0.999984	GCN1
YDR382W	-0.842145	0.211692	0.604714	0.743749	0.161894	0.489934	-1.50404	0.0981836	0.999984	RPP2B
YKL130C	-1.03705	0.269139	0.674211	0.468857	0.486081	0.785587	-1.49353	0.131999	0.999984	SHE2
YER011W	-1.87623	0.00180105	0.034272	-0.270592	0.703931	0.896067	-1.49338	0.10316	0.999984	TIR1
YJL133C-A	-0.765584	0.198105	0.587635	0.787817	0.112075	0.406219	-1.48311	0.0476278	0.999984	DPI8
YGR240C	-2.77437	4.46e-06	0.000359924	-1.2077	0.0127106	0.115769	-1.48237	0.0612917	0.999984	PFK1
YHR208W	-3.57705	1.07e-05	0.000720706	-2.03163	0.000220982	0.00826413	-1.48099	0.121554	0.999984	BAT1
YDL055C	-3.01879	4.04e-07	5.15e-05	-1.45946	0.000395035	0.0121237	-1.47978	0.0289378	0.999984	PSA1
YKR042W	-0.79289	0.199592	0.589542	0.781475	0.120251	0.421527	-1.47305	0.0490991	0.999984	UTH1
YLR312W-A	-0.998945	0.152484	0.521636	0.573643	0.262622	0.609475	-1.47076	0.0482338	0.999984	MRPL15
YDR518W	-2.01159	0.000607539	0.0175521	-0.472794	0.296049	0.642009	-1.45138	0.0272278	0.999984	EUG1
YPL085W	-2.56962	7e-05	0.00346528	-1.04006	0.017787	0.143696	-1.44328	0.05934	0.999984	SEC16
YKL138C	-1.02029	0.136406	0.490815	0.472689	0.373414	0.699431	-1.43926	0.0536127	0.999984	MRPL31
YKL024C	-1.30857	0.0583465	0.308325	0.201274	0.729443	0.902533	-1.43788	0.0759308	0.999984	URA6
YDR123C	-1.38631	0.0137999	0.130048	0.130451	0.749943	0.91141	-1.43453	0.0249216	0.999984	INO2
YJL173C	0.227878	0.743419	0.936105	1.68698	0.0124443	0.115013	-1.42783	0.132293	0.999984	RFA3
YGL016W	-2.60329	0.00436925	0.0642642	-1.10828	0.0336707	0.212921	-1.42643	0.150089	0.999984	KAP122
YER069W	-2.47061	0.00362601	0.0554121	-0.968283	0.0450204	0.249245	-1.42575	0.131666	0.999984	ARG5,6
YMR194W	-0.541876	0.439007	0.815045	0.910578	0.263291	0.610107	-1.42559	0.0936339	0.999984	RPL36A
YDR132C	-0.951137	0.136	0.490417	0.559609	0.237664	0.582503	-1.41763	0.0373799	0.999984
YDR044W	-2.82026	0.000164627	0.00654308	-1.31887	0.0458227	0.251958	-1.41158	0.191087	0.999984	HEM13
YKL086W	0.0306221	0.969973	0.979079	1.48661	0.14143	0.458879	-1.41081	0.158755	0.999984	SRX1
YJL079C	-2.41733	0.000244178	0.00886656	-0.947838	0.0918051	0.372698	-1.40837	0.0687996	0.999984	PRY1
YNL190W	-1.42684	0.00889769	0.0964851	0.0672685	0.875037	0.954479	-1.3989	0.0293601	0.999984
YLR342W	-2.94626	3.9e-06	0.000350443	-1.46507	0.000131587	0.00599251	-1.39758	0.0492921	0.999984	FKS1
YNR067C	-2.35075	0.0049652	0.0694432	-0.876521	0.103161	0.390053	-1.38919	0.169366	0.999984	DSE4
YGL076C	-1.20722	0.0459909	0.275389	0.253921	0.625176	0.857872	-1.38351	0.0826107	0.999984	RPL7A
YOL014W	-1.47795	0.063376	0.325318	-0.0647788	0.867678	0.952709	-1.37695	0.172192	0.999984
YOR328W	0.621129	0.433785	0.811017	2.08734	1.27e-06	0.000201845	-1.37456	0.0836443	0.999984	PDR10
YPL160W	-3.16435	9.98e-07	0.000109766	-1.70588	6.5e-05	0.00360094	-1.37018	0.0653244	0.999984	CDC60
YNL062C	-2.3956	0.00374439	0.0570012	-1.01593	0.0591265	0.292884	-1.36507	0.120489	0.999984	GCD10
YOL120C	-1.99615	0.00280146	0.0452579	-0.569432	0.314525	0.658311	-1.3471	0.129031	0.999984	RPL18A
YGL123W	-1.67157	0.0111046	0.112122	-0.242673	0.607349	0.848516	-1.34015	0.102889	0.999984	RPS2
YPL258C	-2.0333	0.00731729	0.0863031	-0.646836	0.163124	0.491023	-1.33981	0.104751	0.999984	THI21
YHR019C	-2.3442	0.000339537	0.0111991	-0.922544	0.0546412	0.281275	-1.33935	0.0994423	0.999984	DED81
YDR395W	-2.35119	0.000350006	0.0114489	-0.954222	0.0254637	0.177304	-1.33264	0.04723	0.999984	SXM1
YER158C	-1.37123	0.114328	0.448919	0.0336139	0.891312	0.957082	-1.32311	0.190403	0.999984
YBR004C	0.207907	0.748163	0.937839	1.5366	0.000310315	0.0102477	-1.32111	0.0717921	0.999984	GPI18
YLR029C	-1.27903	0.028992	0.207881	0.11691	0.776226	0.921646	-1.31402	0.0660912	0.999984	RPL15A
YLL051C	-1.09405	0.223227	0.619153	0.211647	0.633434	0.862135	-1.31391	0.116996	0.999984	FRE6
YGR052W	-1.0923	0.055197	0.299365	0.301382	0.490635	0.787247	-1.31282	0.0580344	0.999984	FMP48
YDL180W	-0.980322	0.160546	0.536236	0.413319	0.363876	0.692554	-1.30546	0.0659006	0.999984
YMR195W	-1.05064	0.101422	0.419467	0.343821	0.552917	0.81941	-1.30405	0.173904	0.999984	ICY1
YPL250C	-0.0597062	0.930774	0.96883	1.34322	0.319515	0.662552	-1.30297	0.471045	0.999984	ATG41
YGR061C	-2.74279	2.41e-05	0.00151439	-1.36208	0.00141693	0.0282932	-1.29943	0.0917583	0.999984	ADE6
YDR500C	-1.19537	0.0884983	0.387903	0.158824	0.756191	0.913024	-1.29727	0.111639	0.999984	RPL37B
YLL048C	-2.37627	0.000206767	0.00786907	-0.976122	0.0132446	0.11853	-1.29441	0.0622177	0.999984	YBT1
YGL189C	-1.65635	0.0149297	0.137393	-0.286562	0.596367	0.84129	-1.29349	0.146173	0.999984	RPS26A
YLR432W	-2.19004	0.000816545	0.0205852	-0.791946	0.0584768	0.292564	-1.29045	0.0828648	0.999984	IMD3
YBL004W	-2.71112	0.000718956	0.0190982	-1.33635	0.00677838	0.0787603	-1.28562	0.157829	0.999984	UTP20
YER131W	-1.9003	0.0462644	0.276191	-0.575561	0.365301	0.693856	-1.28414	0.259849	0.999984	RPS26B
YHL033C	-1.73466	0.00956787	0.101988	-0.383572	0.525988	0.804952	-1.28363	0.121148	0.999984	RPL8A
YPR170W-B	-0.172866	0.786561	0.949883	1.19327	0.0586449	0.292564	-1.28183	0.0958377	0.999984
YAL038W	-2.38461	4.24e-06	0.000359831	-1.02442	0.0230069	0.167919	-1.27965	0.0558456	0.999984	CDC19
YOR303W	0.917385	0.219261	0.615041	2.29843	7.63e-09	2.87e-06	-1.27108	0.0972768	0.999984	CPA1
YMR247C	-2.37182	0.000225012	0.00840185	-1.01317	0.0185116	0.147471	-1.26563	0.0730149	0.999984	RKR1
YKL186C	-1.07129	0.12729	0.476101	0.246034	0.628126	0.859398	-1.26033	0.095865	0.999984	MTR2
YKL192C	0.396244	0.454341	0.824888	1.74195	0.00308703	0.0473708	-1.25897	0.101005	0.999984	ACP1
YBR016W	0.798759	0.115727	0.453511	2.1314	1.76e-06	0.00025125	-1.2512	0.0275345	0.999984
YHR108W	-1.60804	0.00841874	0.0928172	-0.258418	0.543997	0.815057	-1.24914	0.0630738	0.999984	GGA2
YLR460C	-1.829	0.00729802	0.0863031	-0.531723	0.298651	0.644344	-1.24783	0.112022	0.999984
YPL095C	-2.46245	0.00023943	0.00877465	-1.17646	0.0131083	0.117683	-1.24483	0.101396	0.999984	EEB1
YKL128C	-1.8895	0.0151001	0.138348	-0.617311	0.172707	0.50013	-1.24132	0.134922	0.999984	PMU1
YDR115W	-0.603051	0.373543	0.773265	0.702142	0.171515	0.498763	-1.23826	0.0888648	0.999984	MRX14
YMR307W	-2.8818	3.07e-06	0.000296587	-1.54015	0.000125038	0.00578763	-1.23665	0.0654457	0.999984	GAS1
YBR147W	2.20026	0.000689675	0.01875	3.49585	1.64e-08	5.15e-06	-1.23521	0.171968	0.999984	RTC2
YML024W	-1.45128	0.0497991	0.289378	-0.122741	0.810822	0.931038	-1.23273	0.14844	0.999984	RPS17A
YMR229C	-2.91618	0.000165313	0.00654308	-1.58437	0.000481195	0.0138638	-1.23156	0.153049	0.999984	RRP5
YMR309C	-2.33185	0.00014047	0.00585244	-1.00643	0.0135325	0.120239	-1.22989	0.0690173	0.999984	NIP1
YER003C	-1.99587	0.000357628	0.0115081	-0.688795	0.117409	0.4162	-1.2284	0.0701401	0.999984	PMI40
YOR182C	-0.756596	0.318447	0.727086	0.54266	0.462378	0.770221	-1.21816	0.245232	0.999984	RPS30B
YDR224C	-0.164968	0.749012	0.937865	1.13526	0.0221228	0.163091	-1.21535	0.0778698	0.999984	HTB1
YPL218W	-0.47891	0.35527	0.760496	0.820842	0.0501294	0.266054	-1.21286	0.0293448	0.999984	SAR1
YPR047W	-0.59405	0.428058	0.805941	0.742294	0.110108	0.40376	-1.20909	0.105614	0.999984	MSF1
YBR086C	-0.431994	0.428352	0.805941	0.87847	0.0230209	0.167919	-1.20816	0.0417854	0.999984	IST2
YBL072C	-1.28727	0.039206	0.249481	-0.0083639	0.942319	0.966548	-1.207	0.1114	0.999984	RPS8A
YMR308C	-2.41768	0.000399707	0.012457	-1.10662	0.0165356	0.137723	-1.205	0.115416	0.999984	PSE1
YML107C	-1.02072	0.205015	0.596654	0.233134	0.653742	0.870491	-1.20014	0.14949	0.999984	PML39
YIL135C	-0.580603	0.310673	0.716994	0.706045	0.127672	0.433271	-1.19548	0.0671227	0.999984	VHS2
YGR264C	-2.24875	0.00120288	0.0263029	-0.947356	0.0229893	0.167919	-1.19423	0.135427	0.999984	MES1
YGL202W	-1.40447	0.0133519	0.127342	-0.139635	0.761038	0.914202	-1.18581	0.100227	0.999984	ARO8
YDR341C	-2.15463	0.000689579	0.01875	-0.871941	0.0388533	0.233581	-1.18363	0.0943673	0.999984
YDR385W	-2.33814	3.02e-05	0.00181005	-1.07175	0.0108198	0.104088	-1.18301	0.0851252	0.999984	EFT2
YBL092W	-1.09989	0.0912209	0.395891	0.172424	0.726712	0.901343	-1.18044	0.110846	0.999984	RPL32
YDR055W	-0.543551	0.400684	0.795316	0.74562	0.0945323	0.37764	-1.17705	0.12161	0.999984	PST1
YMR143W	-1.87755	0.0083031	0.0920745	-0.632289	0.239986	0.58489	-1.17704	0.14256	0.999984	RPS16A
YPL220W	-1.08396	0.0725753	0.349032	0.168895	0.730031	0.902882	-1.17578	0.123063	0.999984	RPL1A
YER001W	-2.76646	0.000113028	0.00489561	-1.5398	0.00038634	0.0119872	-1.17368	0.124283	0.999984	MNN1
YOR207C	-1.7138	0.0120824	0.119344	-0.428533	0.326286	0.665375	-1.16633	0.130605	0.999984	RET1
YGL030W	-0.967451	0.175138	0.553657	0.260797	0.639531	0.866259	-1.16067	0.198851	0.999984	RPL30
YLR044C	-1.50113	0.00222767	0.0388419	-0.255911	0.564739	0.824222	-1.16047	0.07603	0.999984	PDC1
YGL184C	-1.26865	0.090042	0.392496	-0.00350734	0.935525	0.964915	-1.16039	0.229961	0.999984	STR3
YOR056C	-1.02949	0.170727	0.550723	0.163672	0.704634	0.896067	-1.15588	0.112522	0.999984	NOB1
YOR133W	-2.33374	3.17e-05	0.00184404	-1.0945	0.00926604	0.0947922	-1.15578	0.0928731	0.999984	EFT1
YCR069W	-0.574463	0.360388	0.762244	0.648779	0.134263	0.447568	-1.1505	0.0816618	0.999984	CPR4
YDL015C	-0.569088	0.28146	0.690222	0.667537	0.121017	0.422936	-1.14821	0.0501348	0.999984	TSC13
YLR335W	-1.76657	0.00878468	0.0957845	-0.512284	0.250795	0.597856	-1.14556	0.126732	0.999984	NUP2
YEL055C	-2.5706	0.000366281	0.0115979	-1.32452	0.00402883	0.0575512	-1.14526	0.147715	0.999984	POL5
YGR162W	-2.93371	9.06e-06	0.000618368	-1.69884	5.65e-05	0.00329099	-1.14421	0.120308	0.999984	TIF4631
YJR123W	-1.81145	0.00379837	0.0573815	-0.582892	0.277618	0.625333	-1.14392	0.174951	0.999984	RPS5
YKL167C	0.0941411	0.873354	0.95967	1.27691	0.0488336	0.261916	-1.14019	0.14891	0.999984	MRP49
YBR119W	-1.1628	0.131029	0.480642	0.0574456	0.839262	0.942209	-1.12931	0.221824	0.999984	MUD1
YER070W	-3.24174	1.2e-06	0.000125159	-2.02916	2.83e-05	0.00194957	-1.12817	0.148414	0.999984	RNR1
YBR285W	0.42547	0.455885	0.825537	1.62287	0.00243105	0.0399074	-1.12691	0.0994034	0.999984
YLR249W	-2.60382	2.8e-05	0.00170532	-1.39076	0.000197011	0.00783467	-1.12512	0.116165	0.999984	YEF3
YBR196C	-2.62217	8.61e-06	0.000597872	-1.41837	0.004658	0.0626279	-1.12131	0.157244	0.999984	PGI1
YNL122C	-0.261971	0.710069	0.926167	0.955184	0.202607	0.538692	-1.11811	0.229387	0.999984
YNL070W	-0.0344707	0.907229	0.961737	1.14122	0.116694	0.414781	-1.11465	0.193003	0.999984	TOM7
YOR063W	-1.29362	0.0304467	0.213289	-0.0965675	0.829092	0.937689	-1.11401	0.157209	0.999984	RPL3
YLR183C	-1.98459	0.0200053	0.165051	-0.800344	0.158489	0.485616	-1.10613	0.235492	0.999984	TOS4
YPR156C	-0.242731	0.71108	0.926618	0.955017	0.0539643	0.279063	-1.1019	0.143062	0.999984	TPO3
YDR025W	-1.82325	0.0110672	0.11203	-0.657664	0.510082	0.796801	-1.1012	0.331608	0.999984	RPS11A
YMR230W	-1.31935	0.105972	0.433751	-0.153831	0.776625	0.921896	-1.09339	0.286177	0.999984	RPS10B
YDL237W	-0.757901	0.23603	0.633211	0.461914	0.286207	0.631582	-1.09322	0.112409	0.999984	AIM6
YMR205C	-2.40336	3.12e-05	0.00184065	-1.22716	0.0103413	0.102204	-1.09113	0.151658	0.999984	PFK2
YDR331W	-1.19753	0.0633795	0.325318	-0.00930537	0.929539	0.964023	-1.091	0.118776	0.999984	GPI8
YMR298W	-0.635706	0.28192	0.690922	0.506933	0.348692	0.680467	-1.09058	0.109395	0.999984	LIP1
YKL185W	-0.727222	0.230554	0.627012	0.454468	0.341164	0.675833	-1.0889	0.125796	0.999984	ASH1
YMR267W	-0.293659	0.679026	0.920393	0.847128	0.089487	0.36719	-1.08846	0.139508	0.999984	PPA2
YNR010W	0.550559	0.416928	0.804089	1.69639	0.00457763	0.0618418	-1.08734	0.196561	0.999984	CSE2
YML063W	-1.85829	0.00571031	0.0729078	-0.699502	0.179618	0.510582	-1.08465	0.201949	0.999984	RPS1B
YDL195W	-1.42001	0.00781592	0.0895433	-0.245593	0.565066	0.824317	-1.08397	0.104	0.999984	SEC31
YER130C	-0.868048	0.170016	0.549179	0.326232	0.456752	0.766957	-1.08361	0.0952348	0.999984	COM2
YGR094W	-2.51442	6.22e-05	0.00311719	-1.3466	0.00216283	0.0369815	-1.08291	0.152636	0.999984	VAS1
YPL198W	-1.25556	0.039362	0.250072	-0.0833067	0.852498	0.947154	-1.08287	0.235525	0.999984	RPL7B
YDL191W	-1.24616	0.0398829	0.25181	-0.0581952	0.892708	0.95766	-1.07962	0.111968	0.999984	RPL35A
YAL040C	-1.40035	0.0345191	0.227439	-0.221874	0.684291	0.887306	-1.07869	0.210745	0.999984	CLN3
YLR370C	0.619347	0.22716	0.623697	1.77602	0.000163376	0.00709679	-1.07788	0.0757669	0.999984	ARC18
YAL027W	-0.92039	0.335666	0.74814	0.124036	0.824785	0.935757	-1.07738	0.277344	0.999984	SAW1
YOL002C	-2.01947	0.00094184	0.0225928	-0.88385	0.0468077	0.255765	-1.07704	0.103048	0.999984	IZH2
YML129C	-0.511917	0.394075	0.790254	0.640088	0.211811	0.55196	-1.07357	0.120913	0.999984	COX14
YLR380W	-1.0726	0.0919365	0.3963	0.0898527	0.842803	0.943114	-1.07176	0.234554	0.999984	CSR1
YLR060W	-2.09985	0.000603679	0.0175521	-0.952313	0.0259799	0.180231	-1.06929	0.114284	0.999984	FRS1
YGL215W	-0.68444	0.243794	0.645006	0.490634	0.229891	0.572648	-1.069	0.102621	0.999984	CLG1
YLR390W-A	-1.13419	0.0404693	0.253446	0.0234785	0.907249	0.958483	-1.06851	0.183444	0.999984	CCW14
YML025C	-0.122571	0.864223	0.95967	1.03814	0.0423081	0.242393	-1.06533	0.154962	0.999984	YML6
YGL213C	-0.637691	0.307318	0.714308	0.529902	0.245818	0.590948	-1.06239	0.105191	0.999984	SKI8
YKL182W	-2.39602	7.41e-06	0.000532921	-1.25243	0.000591281	0.0164481	-1.05997	0.0697745	0.999984	FAS1
YGR074W	-0.765079	0.289089	0.697266	0.392317	0.545707	0.81642	-1.05755	0.201341	0.999984	SMD1
YDL198C	-0.0894507	0.883276	0.95967	1.05234	0.0370749	0.225849	-1.05638	0.168295	0.999984	GGC1
YNR026C	-2.03328	0.00192981	0.0356924	-0.906417	0.039113	0.233726	-1.05606	0.12663	0.999984	SEC12
YDR342C	-0.938958	0.130039	0.479719	0.197975	0.713018	0.897529	-1.05338	0.24793	0.999984	HXT7
YER052C	-1.63854	0.0359296	0.234669	-0.496602	0.459647	0.768124	-1.05232	0.356133	0.999984	HOM3
YEL009C	-1.27108	0.175645	0.553657	-0.179994	0.741213	0.906917	-1.05043	0.317763	0.999984	GCN4
YBR078W	-1.29716	0.0123842	0.120884	-0.156129	0.724668	0.901343	-1.0504	0.088483	0.999984	ECM33
YMR215W	-2.44419	0.00218624	0.0382883	-1.34932	0.0216102	0.160993	-1.05037	0.248156	0.999984	GAS3
YIL040W	-1.01593	0.111317	0.442481	0.0731709	0.880807	0.954856	-1.04565	0.137339	0.999984	APQ12
YLR295C	0.881899	0.113977	0.448509	1.99709	5.97e-05	0.00340452	-1.04513	0.108592	0.999984	ATP14
YDL136W	-1.21628	0.0446631	0.270301	-0.0629439	0.888529	0.956608	-1.04499	0.123627	0.999984	RPL35B
YCR094W	-1.03483	0.144945	0.509091	0.133349	0.786955	0.925492	-1.04232	0.162564	0.999984	CDC50
YBR067C	-2.03629	0.000631576	0.017984	-0.927612	0.0836892	0.353472	-1.03703	0.166911	0.999984	TIP1
YGR192C	-1.08767	0.0511795	0.292729	0.0348807	0.949044	0.970001	-1.03396	0.231505	0.999984	TDH3
YIR015W	-0.817195	0.393038	0.789668	0.203961	0.679129	0.884057	-1.03394	0.252351	0.999984	RPR2
YBL027W	-1.81082	0.00474565	0.0683028	-0.69208	0.208822	0.546527	-1.03358	0.223383	0.999984	RPL19B
YDR033W	-2.38662	2.73e-05	0.00168578	-1.26437	0.011122	0.106092	-1.03296	0.151437	0.999984	MRH1
YLL023C	0.956637	0.0571764	0.303764	2.0737	0.000190816	0.00775209	-1.03123	0.150846	0.999984	POM33
YDR511W	-0.0130176	0.964967	0.977813	1.09022	0.0437685	0.245443	-1.02956	0.164878	0.999984	SDH7
YMR097C	-0.548138	0.417078	0.804089	0.55552	0.207116	0.544936	-1.02904	0.127601	0.999984	MTG1
YDL229W	-2.21121	0.000109818	0.00489561	-1.09593	0.00569679	0.0706467	-1.0284	0.123263	0.999984	SSB1
YDR127W	-2.44778	5.79e-05	0.00293845	-1.33788	0.00273135	0.0434476	-1.02594	0.16996	0.999984	ARO1
YER102W	-1.34909	0.0332185	0.223603	-0.25307	0.602617	0.84525	-1.02354	0.194755	0.999984	RPS8B
YOL127W	-0.911576	0.174047	0.553657	0.195061	0.718435	0.899339	-1.01804	0.225548	0.999984	RPL25
YOR254C	-1.815	0.000881392	0.0218034	-0.703547	0.0746954	0.330827	-1.01715	0.0894886	0.999984	SEC63
YLR325C	-1.45414	0.031149	0.217307	-0.338983	0.523763	0.803502	-1.01647	0.220489	0.999984	RPL38
YLR114C	-1.51202	0.0226689	0.179807	-0.38801	0.349864	0.680966	-1.01515	0.127016	0.999984	AVL9
YPL059W	0.0417285	0.944382	0.972136	1.11918	0.0267139	0.183075	-1.01236	0.128942	0.999984	GRX5
YIL153W	-0.125247	0.84514	0.95967	0.958545	0.0358003	0.220574	-1.00797	0.13952	0.999984	RRD1
YDR435C	0.0904275	0.877167	0.95967	1.20095	0.00609086	0.0741273	-1.00794	0.12269	0.999984	PPM1
YJL096W	-0.792903	0.260693	0.665262	0.308174	0.553803	0.820175	-1.00766	0.192462	0.999984	MRPL49
YDR034W-B	1.35738	0.0549418	0.299119	2.45124	5.39e-06	0.000585069	-1.00736	0.208098	0.999984
YLR038C	1.78124	0.00567917	0.0729006	2.85035	3.24e-07	7.62e-05	-1.00682	0.21856	0.999984	COX12
YDL048C	-1.25977	0.0502864	0.289657	-0.164225	0.766216	0.915784	-1.00634	0.245944	0.999984	STP4
YGL135W	-0.951323	0.109826	0.44069	0.121069	0.780215	0.924826	-0.99419	0.167613	0.999984	RPL1B
YGL155W	-0.659063	0.411259	0.803629	0.424225	0.400038	0.722884	-0.991313	0.217542	0.999984	CDC43
YPR102C	-1.58145	0.0109586	0.111502	-0.505668	0.340105	0.674832	-0.988008	0.211555	0.999984	RPL11A
YLR340W	-1.34408	0.0389003	0.248735	-0.272863	0.6116	0.850976	-0.984637	0.289139	0.999984	RPP0
YGR085C	-1.49386	0.0176048	0.153142	-0.421248	0.458284	0.767836	-0.983604	0.240761	0.999984	RPL11B
YBR002C	-1.60672	0.0243264	0.186892	-0.54001	0.298063	0.644311	-0.982711	0.226454	0.999984	RER2
YOR286W	-0.134764	0.825984	0.957818	0.939513	0.069395	0.318856	-0.981281	0.156482	0.999984	RDL2
YDR277C	-0.799499	0.239971	0.63867	0.23319	0.5929	0.840632	-0.981138	0.157436	0.999984	MTH1
YJR078W	-3.03114	4.57e-07	5.65e-05	-1.96277	4.38e-06	0.000495124	-0.97725	0.120664	0.999984	BNA2
YIL156W	-0.394298	0.580566	0.893427	0.706452	0.0923888	0.372928	-0.975705	0.161978	0.999984	UBP7
YGR249W	0.96357	0.081831	0.373572	2.02784	0.000331651	0.0107634	-0.974136	0.215758	0.999984	MGA1
YBR121C	-2.45507	5.02e-05	0.00261446	-1.3937	0.000959717	0.0222111	-0.973153	0.163269	0.999984	GRS1
YOR370C	-1.59326	0.0242498	0.186892	-0.561139	0.171679	0.498949	-0.971578	0.16766	0.999984	MRS6
YLR023C	-1.72249	0.00207923	0.0372379	-0.651486	0.0968444	0.382167	-0.970447	0.0925231	0.999984	IZH3
YJL159W	-0.0163939	0.976569	0.982277	1.04173	0.0553999	0.283116	-0.967912	0.260213	0.999984	HSP150
YNR016C	-1.67647	0.00240434	0.0405124	-0.62782	0.099257	0.385287	-0.96441	0.138762	0.999984	ACC1
YGL008C	-3.06534	1.34e-07	2.04e-05	-2.01925	1.5e-05	0.0012132	-0.963194	0.185714	0.999984	PMA1
YGL125W	-0.310781	0.578982	0.893427	0.753322	0.0638146	0.30359	-0.963097	0.140782	0.999984	MET13
YJR094W-A	-1.56946	0.0487249	0.284444	-0.605362	0.38723	0.710349	-0.962943	0.301397	0.999984	RPL43B
YDR343C	-0.944977	0.127385	0.476101	0.0990816	0.850501	0.946547	-0.961686	0.283398	0.999984	HXT6
YBR079C	-2.35852	8.48e-05	0.00390503	-1.29758	0.00286028	0.0447424	-0.961476	0.175679	0.999984	RPG1
YBR185C	0.00742988	0.970421	0.979079	1.06484	0.068805	0.317436	-0.959841	0.260851	0.999984	MBA1
YGR057C	-0.0979073	0.89666	0.959787	0.876398	0.0573497	0.289773	-0.955266	0.217051	0.999984	LST7
YDL004W	0.44773	0.415055	0.804089	1.48022	0.00192337	0.0343711	-0.953151	0.12815	0.999984	ATP16
YDR251W	-0.259695	0.64889	0.916273	0.797846	0.0376211	0.228517	-0.950847	0.124822	0.999984	PAM1
YOR001W	-1.4	0.049729	0.289378	-0.339978	0.47841	0.781651	-0.950537	0.212274	0.999984	RRP6
YDR046C	-2.31646	0.000319867	0.0109141	-1.27272	0.00444075	0.0610143	-0.950187	0.169063	0.999984	BAP3
YDL045W-A	-0.557698	0.439466	0.815045	0.449117	0.492815	0.788245	-0.94993	0.241851	0.999984	MRP10
YHR094C	0.231653	0.687462	0.921122	1.25605	0.0390616	0.233666	-0.948813	0.227489	0.999984	HXT1
YOL083W	0.340883	0.577866	0.893427	1.37474	0.00382355	0.0555053	-0.948352	0.165599	0.999984	ATG34
YIL097W	0.644566	0.28719	0.694803	1.68705	0.00026404	0.00914744	-0.946615	0.162281	0.999984	FYV10
YLR229C	0.277185	0.603284	0.898134	1.31895	0.0115774	0.109144	-0.945361	0.133694	0.999984	CDC42
YJL004C	-0.353642	0.633707	0.907011	0.611688	0.234553	0.579153	-0.944241	0.245398	0.999984	SYS1
YER154W	-0.62191	0.371397	0.772166	0.444012	0.305093	0.648859	-0.942828	0.171277	0.999984	OXA1
YIL069C	-1.44579	0.0458801	0.275372	-0.412746	0.604262	0.846092	-0.940127	0.375167	0.999984	RPS24B
YLR244C	-1.80476	0.00582111	0.073846	-0.777435	0.181924	0.513818	-0.937975	0.269638	0.999984	MAP1
YDL076C	-0.473866	0.504419	0.856127	0.590285	0.225907	0.570017	-0.936089	0.209256	0.999984	RXT3
YHR112C	-0.812586	0.258901	0.663829	0.214458	0.647855	0.868781	-0.934346	0.198197	0.999984
YOR270C	-1.38308	0.0156939	0.140853	-0.357518	0.346009	0.679622	-0.934032	0.155806	0.999984	VPH1
YHR076W	-1.06286	0.0961334	0.406079	-0.0539603	0.895465	0.958078	-0.933183	0.163972	0.999984	PTC7
YER105C	-1.45686	0.0100923	0.10584	-0.422847	0.261108	0.607279	-0.933135	0.10378	0.999984	NUP157
YBR162C	-0.877494	0.133377	0.486739	0.147692	0.735911	0.90496	-0.927692	0.156739	0.999984	TOS1
YPR036W-A	1.01042	0.0658232	0.329838	2.02565	0.000124262	0.00578763	-0.927446	0.246305	0.999984	SPO24
YGL026C	-1.78311	0.00240112	0.0405124	-0.77624	0.0585497	0.292564	-0.927255	0.17323	0.999984	TRP5
YMR241W	-0.836523	0.165713	0.542957	0.190473	0.674142	0.880995	-0.92627	0.155625	0.999984	YHM2
YDL040C	-1.83561	0.00154739	0.0312478	-0.818535	0.0725273	0.325606	-0.924367	0.192894	0.999984	NAT1
YLR354C	-1.27594	0.0186354	0.158281	-0.269076	0.544998	0.815939	-0.924134	0.180808	0.999984	TAL1
YJR086W	-0.179939	0.789888	0.949883	0.790317	0.248048	0.593278	-0.923993	0.345426	0.999984	STE18
YBR146W	-0.462142	0.423245	0.805941	0.533768	0.21165	0.551796	-0.923763	0.127997	0.999984	MRPS9
YKL152C	-1.65418	0.00117006	0.0261087	-0.65212	0.105448	0.393773	-0.921925	0.131976	0.999984	GPM1
YNL004W	-1.6262	0.0259185	0.19283	-0.59019	0.185519	0.519987	-0.918891	0.221508	0.999984	HRB1
YCL042W	0.0172254	0.951879	0.974041	1.00023	0.0110472	0.105743	-0.917178	0.136048	0.999984
YDR373W	-0.750368	0.250269	0.652976	0.259328	0.593915	0.840632	-0.917063	0.187106	0.999984	FRQ1
YDL171C	-2.20543	0.00549137	0.0722088	-1.21314	0.00521839	0.0674926	-0.914354	0.327337	0.999984	GLT1
YCL011C	-1.49701	0.0532968	0.296895	-0.482113	0.257366	0.603298	-0.913764	0.235804	0.999984	GBP2
YBR118W	-1.19619	0.018975	0.160134	-0.20164	0.581196	0.832364	-0.912362	0.1187	0.999984	TEF2
YGR254W	-1.01818	0.0555948	0.299788	-0.028179	0.9487	0.96992	-0.911048	0.192074	0.999984	ENO1
YLR350W	0.259005	0.594001	0.896877	1.2511	0.00656705	0.0773246	-0.908612	0.149529	0.999984	ORM2
YOR051C	-2.0285	0.00511528	0.0703948	-1.05502	0.0413498	0.240734	-0.901159	0.268378	0.999984	ETT1
YDR266C	-1.04316	0.127059	0.476101	-0.0517394	0.905664	0.958449	-0.900051	0.200754	0.999984	HEL2
YBR025C	-1.38268	0.0295864	0.209328	-0.405648	0.414812	0.735883	-0.898596	0.281227	0.999984	OLA1
YPR080W	-1.20578	0.0179445	0.155075	-0.226947	0.533345	0.808935	-0.896818	0.123552	0.999984	TEF1
YOR236W	-1.1152	0.134656	0.488669	-0.143171	0.776927	0.921896	-0.896501	0.235139	0.999984	DFR1
YDR322W	-0.264683	0.665734	0.919068	0.721309	0.193227	0.528148	-0.891131	0.253975	0.999984	MRPL35
YLR066W	-0.0710486	0.901709	0.959787	0.912676	0.0951477	0.378394	-0.89074	0.18476	0.999984	SPC3
YPR132W	-1.41303	0.0452501	0.272602	-0.4624	0.372619	0.698831	-0.890687	0.292714	0.999984	RPS23B
YJR154W	-1.74396	0.000896514	0.0219037	-0.768528	0.0710449	0.322241	-0.88848	0.147969	0.999984
YNR015W	-0.0819532	0.924593	0.967876	0.849564	0.120255	0.421527	-0.888184	0.305543	0.999984	SMM1
YBR120C	0.0596784	0.922955	0.967711	1.04381	0.130472	0.440672	-0.888063	0.28876	0.999984	CBP6
YFR030W	-1.10989	0.0661919	0.329838	-0.111719	0.785068	0.925492	-0.888039	0.172443	0.999984	MET10
YKL109W	-6.13e-05	0.975778	0.9821	0.973935	0.0198064	0.151966	-0.887706	0.159815	0.999984	HAP4
YPL271W	0.161376	0.78595	0.949883	1.11738	0.043606	0.245009	-0.886631	0.197024	0.999984	ATP15
YGL224C	-1.12582	0.164629	0.54287	-0.17688	0.738503	0.906002	-0.886116	0.284844	0.999984	SDT1
YDL235C	-0.830023	0.235977	0.633211	0.120355	0.834526	0.939694	-0.885695	0.27334	0.999984	YPD1
YJR046W	-0.844489	0.188001	0.571952	0.133234	0.763273	0.915118	-0.884848	0.210454	0.999984	TAH11
YGR203W	-0.412697	0.629067	0.907011	0.597328	0.408961	0.731519	-0.884372	0.35875	0.999984	YCH1
YER090W	-1.49936	0.0124952	0.121215	-0.53607	0.253649	0.599817	-0.883243	0.197626	0.999984	TRP2
YGL045W	-1.13929	0.0907065	0.394396	-0.168334	0.750566	0.91141	-0.883047	0.295887	0.999984	RIM8
YOR323C	-1.34967	0.0338516	0.226143	-0.38293	0.422754	0.742249	-0.882219	0.236764	0.999984	PRO2
YGR055W	-1.44364	0.0177403	0.153983	-0.46802	0.295726	0.64185	-0.880539	0.245034	0.999984	MUP1
YOL019W	-1.29782	0.0318819	0.218662	-0.32425	0.443271	0.756696	-0.879614	0.155634	0.999984
YNL333W	-1.25597	0.208629	0.599676	-0.319125	0.620586	0.855962	-0.879207	0.400179	0.999984	SNZ2
YOL097C	-1.69482	0.0111797	0.11249	-0.699439	0.125682	0.431182	-0.878384	0.237901	0.999984	WRS1
YOR238W	-0.301984	0.697168	0.925068	0.572185	0.345015	0.679324	-0.877767	0.366478	0.999984
YJR137C	-1.56245	0.0338479	0.226143	-0.578658	0.207186	0.544936	-0.877069	0.255297	0.999984	MET5
YBR084C-A	-1.46007	0.0237416	0.184615	-0.509907	0.295863	0.64185	-0.874916	0.261144	0.999984	RPL19A
YNL163C	-1.86977	0.0105655	0.108337	-0.888505	0.0701734	0.320347	-0.873407	0.287396	0.999984	RIA1
YJR145C	-1.67485	0.00449456	0.0654024	-0.720599	0.182504	0.514266	-0.872721	0.275941	0.999984	RPS4A
YMR217W	-1.65463	0.0120531	0.119344	-0.661928	0.143504	0.462156	-0.870446	0.239734	0.999984	GUA1
YLR166C	-1.03285	0.0816295	0.373476	-0.0748408	0.855311	0.947791	-0.869865	0.158776	0.999984	SEC10
YDR091C	-2.26371	0.000614274	0.0176181	-1.30731	0.0221057	0.163091	-0.868028	0.329846	0.999984	RLI1
YDR513W	0.701854	0.172498	0.553112	1.642	8.26e-05	0.00420218	-0.866439	0.140654	0.999984	GRX2
YIL065C	0.55667	0.435723	0.81272	1.5254	0.00555248	0.069523	-0.866067	0.273484	0.999984	FIS1
YPL156C	-0.28342	0.647425	0.916163	0.651138	0.228662	0.571496	-0.864366	0.21553	0.999984	PRM4
YPR013C	-1.13854	0.111264	0.442481	-0.223737	0.67085	0.879089	-0.86394	0.255509	0.999984	CMR3
YDR377W	0.740408	0.196387	0.58555	1.67782	0.00062417	0.0170275	-0.861184	0.190476	0.999984	ATP17
YCL031C	-0.703064	0.247926	0.649866	0.230951	0.587751	0.837082	-0.860592	0.17623	0.999984	RRP7
YBR011C	-0.839144	0.0881257	0.386813	0.1071	0.803237	0.927963	-0.860525	0.165188	0.999984	IPP1
YIL018W	-2.01272	0.000715202	0.0190982	-1.07244	0.0195489	0.151223	-0.85917	0.228534	0.999984	RPL2B
YDR058C	-1.14328	0.217429	0.613143	-0.248426	0.666717	0.877041	-0.858681	0.346517	0.999984	TGL2
YER088C	-0.0328649	0.930629	0.96883	0.923958	0.0443322	0.247131	-0.858034	0.223378	0.999984	DOT6
YPL010W	-0.90017	0.107996	0.437326	0.0332412	0.933627	0.96419	-0.857843	0.153268	0.999984	RET3
YDR345C	-0.983935	0.1384	0.494838	-0.0431121	0.92184	0.961337	-0.857516	0.390851	0.999984	HXT3
YOL101C	-2.53499	0.000113794	0.00489561	-1.59766	0.00389289	0.0557948	-0.857394	0.301752	0.999984	IZH4
YGL256W	-2.41212	4.28e-06	0.000359831	-1.47748	0.000652746	0.0173054	-0.856101	0.1501	0.999984	ADH4
YBR129C	-0.882561	0.225796	0.621489	0.063188	0.886586	0.956169	-0.854142	0.237218	0.999984	OPY1
YMR225C	-0.0646423	0.884351	0.95967	0.774116	0.284941	0.631042	-0.85323	0.387306	0.999984	MRPL44
YPL242C	-2.09883	0.0074017	0.0864187	-1.17776	0.00791201	0.0862256	-0.852711	0.270835	0.999984	IQG1
YDR510W	0.0693371	0.894153	0.959787	1.0045	0.0340449	0.214327	-0.852049	0.195947	0.999984	SMT3
YCR082W	-0.512058	0.434744	0.811276	0.411633	0.451912	0.762778	-0.850406	0.261153	0.999984	AHC2
YMR256C	1.58135	0.00355134	0.0546934	2.5121	8.33e-05	0.00420218	-0.850057	0.290083	0.999984	COX7
YGR287C	-0.243118	0.7438	0.936105	0.696667	0.174476	0.502471	-0.849805	0.28396	0.999984	IMA1
YDR492W	-0.64376	0.251066	0.654307	0.277135	0.592486	0.840632	-0.848674	0.279524	0.999984	IZH1
YJL061W	-1.51052	0.0294926	0.209197	-0.568472	0.226921	0.570554	-0.848166	0.237038	0.999984	NUP82
YHR063C	-0.689815	0.283358	0.692732	0.27663	0.546752	0.81642	-0.847596	0.213483	0.999984	PAN5
YNL069C	-1.31445	0.0424978	0.261596	-0.376229	0.473744	0.778853	-0.846819	0.304981	0.999984	RPL16B
YNL048W	-1.11281	0.175534	0.553657	-0.268281	0.559629	0.82155	-0.846167	0.301029	0.999984	ALG11
YDR238C	-1.86782	0.000669037	0.01875	-0.928692	0.0119094	0.111889	-0.845834	0.161058	0.999984	SEC26
YMR088C	-0.844579	0.152085	0.521171	0.0886158	0.845817	0.944125	-0.845824	0.217259	0.999984	VBA1
YGR027C	-1.37435	0.0316762	0.218662	-0.453588	0.368353	0.695037	-0.845308	0.231964	0.999984	RPS25A
YOR221C	0.380927	0.468094	0.835309	1.31483	0.0155555	0.132292	-0.84469	0.249493	0.999984	MCT1
YGR295C	0.0227548	0.962692	0.977402	0.945269	0.0171034	0.140179	-0.841842	0.111944	0.999984	COS6
YKL156W	-0.673139	0.400175	0.795192	0.272116	0.664725	0.87684	-0.841658	0.314904	0.999984	RPS27A
YDR404C	-0.379584	0.568226	0.89036	0.541274	0.29982	0.645182	-0.841312	0.252923	0.999984	RPB7
YBL057C	-0.36382	0.58912	0.896322	0.524633	0.276951	0.624851	-0.84026	0.244065	0.999984	PTH2
YCR021C	-0.544337	0.728298	0.932042	0.380582	0.76691	0.915784	-0.840085	0.679669	0.999984	HSP30
YLR396C	-0.977103	0.120333	0.463757	-0.048515	0.903708	0.958316	-0.838139	0.199575	0.999984	VPS33
YLR048W	-1.64143	0.0205263	0.166823	-0.714389	0.273648	0.620597	-0.837739	0.36812	0.999984	RPS0B
YKR065C	0.132672	0.811809	0.955419	1.04473	0.0358184	0.220574	-0.83733	0.173525	0.999984	PAM17
YMR108W	-1.20208	0.0322076	0.219486	-0.284408	0.482433	0.784794	-0.8371	0.194074	0.999984	ILV2
YLR447C	-1.58128	0.00229651	0.0398666	-0.662047	0.0956117	0.379334	-0.835989	0.140764	0.999984	VMA6
YGR095C	0.455729	0.58014	0.893427	1.35452	0.0236869	0.169962	-0.834792	0.321013	0.999984	RRP46
YPR053C	-0.349865	0.561175	0.889875	0.575846	0.265955	0.613	-0.834475	0.231314	0.999984
YGL077C	-1.71179	0.0152802	0.138714	-0.784719	0.101294	0.38649	-0.832813	0.334335	0.999984	HNM1
YER117W	-1.98831	0.00698454	0.0837721	-1.09458	0.0863644	0.359926	-0.832191	0.366106	0.999984	RPL23B
YOR168W	-1.68644	0.00452726	0.0656371	-0.76841	0.0695969	0.319005	-0.830677	0.241448	0.999984	GLN4
YOL008W	0.411345	0.562316	0.89021	1.28524	0.031332	0.201747	-0.830624	0.294716	0.999984	COQ10
YGR285C	-1.53478	0.0105634	0.108337	-0.618287	0.218206	0.559156	-0.83047	0.305687	0.999984	ZUO1
YLR375W	-0.355701	0.580167	0.893427	0.590837	0.167452	0.494325	-0.82991	0.216881	0.999984	STP3
YBR166C	-1.59653	0.0132223	0.126717	-0.66468	0.161001	0.487753	-0.827148	0.226067	0.999984	TYR1
YDL064W	-0.40749	0.67521	0.919642	0.439041	0.543501	0.814963	-0.826906	0.40361	0.999984	UBC9
YOR136W	-0.443298	0.384304	0.7848	0.470109	0.243688	0.588213	-0.826519	0.143823	0.999984	IDH2
YJR101W	-0.246867	0.709458	0.926095	0.669971	0.200318	0.536728	-0.826422	0.248464	0.999984	RSM26
YOR375C	-2.22216	5.64e-05	0.00289836	-1.31922	0.000588374	0.0164481	-0.824788	0.180142	0.999984	GDH1
YIL156W-B	-0.0724192	0.920921	0.966845	0.844529	0.218236	0.559156	-0.82445	0.346952	0.999984	MCO8
YDR320C	-1.0428	0.0780211	0.365453	-0.113015	0.78952	0.925492	-0.824117	0.21036	0.999984	SWA2
YMR012W	-1.70286	0.0061623	0.0762318	-0.794021	0.0451525	0.249678	-0.823206	0.262532	0.999984	CLU1
YHR203C	-1.58379	0.00711402	0.0850674	-0.677275	0.16761	0.494325	-0.823157	0.246933	0.999984	RPS4B
YFR052C-A	0.302949	0.628817	0.907011	1.21518	0.0209035	0.158228	-0.821617	0.256058	0.999984
YOL030W	-1.18884	0.0516998	0.293841	-0.258997	0.557511	0.821122	-0.818099	0.233744	0.999984	GAS5
YDL133C-A	-1.97637	0.00179425	0.034272	-1.06541	0.213587	0.554066	-0.818088	0.414314	0.999984	RPL41B
YDR450W	-0.956056	0.178319	0.557724	-0.0320807	0.872136	0.953863	-0.81691	0.334816	0.999984	RPS18A
YGL092W	-1.14975	0.0601726	0.314614	-0.236104	0.543023	0.814963	-0.816743	0.181312	0.999984	NUP145
YDR031W	0.565342	0.416753	0.804089	1.41791	0.0122915	0.113974	-0.816733	0.316789	0.999984	MIX14
YHR025W	-0.6059	0.34256	0.753294	0.297664	0.576998	0.830624	-0.81528	0.276901	0.999984	THR1
YBL043W	0.61181	0.432762	0.809868	1.45777	0.0168478	0.138871	-0.813912	0.381096	0.999984	ECM13
YPR192W	-0.212627	0.787183	0.949883	0.668992	0.126712	0.432351	-0.813861	0.30726	0.999984	AQY1
YAL026C	-1.88665	0.00482449	0.0684538	-0.985965	0.0134913	0.120196	-0.813233	0.220193	0.999984	DRS2
YNR014W	-0.633641	0.237962	0.636819	0.273243	0.646886	0.868217	-0.812989	0.32061	0.999984
YPL213W	-0.706552	0.284212	0.693105	0.184843	0.722111	0.901326	-0.812646	0.280769	0.999984	LEA1
YNL008C	-0.573274	0.368399	0.769661	0.355044	0.419162	0.73946	-0.81234	0.223517	0.999984	ASI3
YPL120W	-0.353627	0.614528	0.904447	0.518414	0.300498	0.645182	-0.812168	0.297971	0.999984	VPS30
YGR220C	-0.687418	0.286714	0.694803	0.193679	0.681797	0.885694	-0.811309	0.226517	0.999984	MRPL9
YHR165C	-1.28362	0.0546297	0.299012	-0.381469	0.343595	0.677945	-0.809623	0.28091	0.999984	PRP8
YGR034W	-2.14008	0.00395943	0.0589152	-1.24793	0.0553294	0.283116	-0.808664	0.385208	0.999984	RPL26B
YFL039C	-0.397264	0.427865	0.805941	0.499715	0.306426	0.650032	-0.807921	0.268446	0.999984	ACT1
YDR167W	-0.337645	0.655125	0.918662	0.504839	0.336007	0.670783	-0.807336	0.326165	0.999984	TAF10
YBL024W	-2.41727	0.000659246	0.0186378	-1.5236	0.00160079	0.0307471	-0.807216	0.298861	0.999984	NCL1
YER110C	-2.31532	0.000248661	0.00894729	-1.40888	0.00165315	0.0310612	-0.805261	0.251715	0.999984	KAP123
YPL183W-A	-0.164625	0.829532	0.958474	0.750157	0.274825	0.622284	-0.803183	0.342663	0.999984	RTC6
YFR049W	0.215544	0.717733	0.930245	1.09282	0.0262297	0.180854	-0.800994	0.21873	0.999984	YMR31
YBR294W	-1.0524	0.16835	0.547069	-0.1888	0.67167	0.879416	-0.79513	0.280479	0.999984	SUL1
YFR002W	-1.91568	0.00132628	0.0276285	-1.0362	0.0112156	0.106342	-0.793957	0.21545	0.999984	NIC96
YIL078W	-2.62245	1.19e-05	0.0007863	-1.74918	2.65e-05	0.00189238	-0.793636	0.253237	0.999984	THS1
YNL322C	-0.242966	0.617099	0.904447	0.633684	0.129734	0.439214	-0.7929	0.135681	0.999984	KRE1
YLR134W	-1.19232	0.0229848	0.181134	-0.324371	0.598585	0.842104	-0.792822	0.293962	0.999984	PDC5
YPL231W	-1.72483	0.00118076	0.0261087	-0.850948	0.0175098	0.142475	-0.790021	0.185968	0.999984	FAS2
YBR240C	-1.63385	0.0535217	0.297109	-0.799473	0.09987	0.385608	-0.790018	0.346215	0.999984	THI2
YCL051W	-0.678769	0.414975	0.804089	0.201448	0.645645	0.868217	-0.789716	0.30584	0.999984	LRE1
YNL287W	-0.959733	0.0792516	0.368599	-0.0829245	0.826965	0.936502	-0.788082	0.206548	0.999984	SEC21
YJR088C	-0.997105	0.0828702	0.375716	-0.136771	0.745765	0.909917	-0.787046	0.191788	0.999984	EMC2
YDR135C	-1.63432	0.0113164	0.113393	-0.721748	0.0712928	0.322847	-0.786373	0.253905	0.999984	YCF1
YBR245C	-1.77498	0.00359751	0.0551897	-0.90206	0.0347431	0.217442	-0.78583	0.265568	0.999984	ISW1
YER091C	-1.11476	0.0473903	0.280368	-0.248854	0.5479	0.817342	-0.785549	0.259168	0.999984	MET6
YER055C	-2.06559	0.00215859	0.037972	-1.19617	0.0188224	0.147625	-0.785166	0.339134	0.999984	HIS1
YJL158C	-1.31344	0.023377	0.182858	-0.443804	0.430569	0.748361	-0.784734	0.31932	0.999984	CIS3
YLR167W	-1.10365	0.0960195	0.406031	-0.234663	0.633126	0.862135	-0.782649	0.378733	0.999984	RPS31
YOR363C	-0.336042	0.644787	0.914392	0.510978	0.222487	0.564019	-0.782378	0.264898	0.999984	PIP2
YLR286C	-0.343336	0.592155	0.896615	0.536876	0.304979	0.648859	-0.781654	0.342191	0.999984	CTS1
YGL068W	-0.173729	0.768105	0.943731	0.702273	0.139181	0.455098	-0.780688	0.231346	0.999984	MNP1
YKL187C	0.731959	0.228744	0.6257	1.58216	0.000339211	0.0108837	-0.778362	0.296331	0.999984	FAT3
YGR033C	0.312975	0.65875	0.919068	1.15324	0.0309061	0.200145	-0.777027	0.340138	0.999984	TIM21
YEL013W	-0.84235	0.128707	0.479232	0.0191372	0.953311	0.971422	-0.775362	0.221487	0.999984	VAC8
YEL065W	-0.699116	0.2256	0.621381	0.15386	0.73378	0.90399	-0.77536	0.281901	0.999984	SIT1
YGR117C	-1.57309	0.0666268	0.330357	-0.761899	0.203894	0.540559	-0.775241	0.404118	0.999984
YEL022W	-2.13623	0.00189231	0.0351632	-1.28436	0.00333197	0.0504441	-0.774866	0.28189	0.999984	GEA2
YGR282C	-0.46371	0.344159	0.755508	0.393073	0.329566	0.668483	-0.771177	0.175107	0.999984	BGL2
YNL071W	-0.226354	0.655392	0.918662	0.631231	0.103741	0.390289	-0.770056	0.169362	0.999984	LAT1
YFL059W	-1.15226	0.229776	0.625858	-0.311902	0.616086	0.853943	-0.766933	0.449689	0.999984	SNZ3
YJL056C	-1.13529	0.0666891	0.330357	-0.26497	0.55656	0.820807	-0.766914	0.266556	0.999984	ZAP1
YLR305C	-1.91047	0.00684172	0.0823086	-1.05443	0.0126338	0.115613	-0.765401	0.318305	0.999984	STT4
YEL017C-A	-1.03129	0.099128	0.413434	-0.163111	0.856819	0.948345	-0.764842	0.373383	0.999984	PMP2
YCR071C	-0.72654	0.259802	0.664705	0.0925258	0.858469	0.949241	-0.764457	0.279882	0.999984	IMG2
YGR106C	-0.355368	0.488592	0.847807	0.490808	0.258667	0.605092	-0.762651	0.193774	0.999984	VOA1
YFR052W	0.0513462	0.919652	0.966282	0.895129	0.0399316	0.235872	-0.762277	0.172117	0.999984	RPN12
YJR143C	-2.27013	0.00153807	0.0312188	-1.41741	0.0023516	0.0389161	-0.76191	0.320379	0.999984	PMT4
YAL028W	-0.428791	0.586365	0.895177	0.417164	0.394752	0.717466	-0.761511	0.354253	0.999984	FRT2
YHR121W	-0.284086	0.690302	0.921394	0.552277	0.386307	0.71028	-0.761418	0.384769	0.999984	LSM12
YLR078C	-0.121903	0.844207	0.95967	0.675512	0.188656	0.522482	-0.760572	0.337049	0.999984	BOS1
YBR084W	-2.35796	0.00448104	0.0654024	-1.53587	0.00142179	0.0282932	-0.759826	0.397295	0.999984	MIS1
YBL076C	-2.40373	0.000113016	0.00489561	-1.5611	0.000688423	0.018038	-0.758713	0.330952	0.999984	ILS1
YGL105W	-1.29904	0.0260879	0.193726	-0.468999	0.27247	0.619455	-0.757246	0.276056	0.999984	ARC1
YDL082W	-1.503	0.0230836	0.181279	-0.666747	0.221221	0.563026	-0.757135	0.354237	0.999984	RPL13A
YPR182W	-0.890787	0.264359	0.668811	-0.0418494	0.931712	0.964184	-0.756328	0.363993	0.999984	SMX3
YHR086W	-0.330754	0.617116	0.904447	0.506895	0.256748	0.602674	-0.756093	0.269102	0.999984	NAM8
YGR060W	-0.453946	0.441144	0.816446	0.372864	0.503007	0.792767	-0.756015	0.376476	0.999984	ERG25
YOR002W	-1.00324	0.0866697	0.383077	-0.145269	0.729316	0.902533	-0.754984	0.225387	0.999984	ALG6
YDL091C	-0.188202	0.737195	0.934921	0.663445	0.134654	0.448345	-0.754085	0.238262	0.999984	UBX3
YDL046W	0.966205	0.0553658	0.299365	1.79993	1.44e-05	0.00118682	-0.754036	0.179155	0.999984	NPC2
YPR020W	0.839058	0.184706	0.568481	1.66429	0.00961572	0.0976427	-0.754003	0.367364	0.999984	ATP20
YBR029C	0.41417	0.467627	0.835228	1.26193	0.00773989	0.0853655	-0.753316	0.288377	0.999984	CDS1
YBL020W	-1.31693	0.066251	0.329838	-0.476232	0.316503	0.659273	-0.75197	0.317195	0.999984	RFT1
YDL084W	-1.47513	0.00599374	0.0751239	-0.629313	0.109367	0.402334	-0.750994	0.188601	0.999984	SUB2
YMR008C	-1.14063	0.0244121	0.186892	-0.301073	0.414923	0.735883	-0.747933	0.159111	0.999984	PLB1
YMR173W-A	-0.704107	0.146952	0.512004	0.126726	0.77412	0.920113	-0.747179	0.218172	0.999984
YBL017C	-1.059	0.0640939	0.325318	-0.211265	0.56335	0.822875	-0.745817	0.226893	0.999984	PEP1
YBR105C	0.294353	0.591753	0.896615	1.11565	0.0120204	0.112197	-0.742892	0.252024	0.999984	VID24
YBR140C	-0.615818	0.329573	0.740323	0.219918	0.570227	0.827144	-0.742598	0.269102	0.999984	IRA1
YNL049C	-1.41807	0.0143745	0.134185	-0.571489	0.146734	0.467612	-0.742476	0.228341	0.999984	SFB2
YMR026C	-0.671912	0.416987	0.804089	0.117133	0.798823	0.926811	-0.741804	0.373124	0.999984	PEX12
YLR081W	-1.31629	0.0379691	0.244144	-0.500518	0.379241	0.703498	-0.741796	0.298365	0.999984	GAL2
YJL041W	-0.686761	0.206568	0.5991	0.149948	0.712135	0.897453	-0.741729	0.200707	0.999984	NSP1
YJL207C	-1.9475	0.00508248	0.0703373	-1.122	0.00916394	0.0945035	-0.741297	0.339061	0.999984	LAA1
YML038C	-0.708234	0.239722	0.638632	0.128527	0.766053	0.915784	-0.74087	0.280502	0.999984	YMD8
YGL080W	0.643469	0.215134	0.609959	1.45614	0.00125639	0.0264732	-0.739858	0.238065	0.999984	MPC1
YOR209C	-1.47853	0.00641833	0.0781654	-0.64242	0.104017	0.390289	-0.739344	0.207788	0.999984	NPT1
YNL216W	-1.34007	0.0655774	0.329838	-0.535908	0.254418	0.600626	-0.739192	0.382863	0.999984	RAP1
YNL159C	0.0681696	0.884595	0.95967	0.915201	0.0404659	0.238032	-0.738946	0.284891	0.999984	ASI2
YOR151C	-1.14087	0.0622439	0.322885	-0.302572	0.417714	0.738596	-0.738746	0.281884	0.999984	RPB2
YGR120C	-0.807801	0.371815	0.772166	-0.0325096	0.948746	0.96992	-0.738287	0.392997	0.999984	COG2
YPR074C	-1.62976	0.00212973	0.0378004	-0.814605	0.0287859	0.191917	-0.738007	0.206893	0.999984	TKL1
YLR136C	-0.84227	0.119109	0.463182	-0.0322339	0.947137	0.969104	-0.737987	0.305234	0.999984	TIS11
YMR130W	-0.119837	0.810393	0.955419	0.583187	0.391746	0.715129	-0.736692	0.493287	0.999984	DPI35
YDL083C	-1.5924	0.0353435	0.231989	-0.763526	0.295597	0.64185	-0.736014	0.48772	0.999984	RPS16B
YCL050C	-0.406996	0.529278	0.872647	0.420483	0.534038	0.809105	-0.733598	0.483479	0.999984	APA1
YHR010W	-1.74676	0.0136206	0.129131	-0.945318	0.100721	0.385766	-0.731082	0.392753	0.999984	RPL27A
YDR141C	-1.05537	0.0738583	0.353484	-0.23217	0.548168	0.817342	-0.731072	0.233138	0.999984	DOP1
YNL178W	-1.13628	0.0421362	0.261403	-0.322929	0.509706	0.796801	-0.7306	0.319043	0.999984	RPS3
YLR417W	-0.200765	0.749409	0.938064	0.573344	0.140208	0.456342	-0.728718	0.271234	0.999984	VPS36
YKL180W	-0.780604	0.218866	0.615005	0.0405111	0.883501	0.955465	-0.728353	0.462476	0.999984	RPL17A
YDL089W	-0.652465	0.405326	0.797753	0.20017	0.708977	0.897134	-0.727536	0.371755	0.999984	NUR1
YDL140C	-1.26482	0.0199465	0.165051	-0.446285	0.24903	0.594745	-0.726627	0.247479	0.999984	RPO21
YOR032C	-1.40173	0.0591332	0.309999	-0.639413	0.230454	0.572955	-0.726425	0.39583	0.999984	HMS1
YNL087W	-1.94392	0.0236413	0.184197	-1.22342	0.00471303	0.0631577	-0.726327	0.376668	0.999984	TCB2
YDR225W	0.89457	0.0664585	0.330357	1.69982	7.33e-05	0.0039053	-0.723664	0.210251	0.999984	HTA1
YDR483W	0.192494	0.701882	0.925068	1.00546	0.0102003	0.10159	-0.723628	0.197758	0.999984	KRE2
YPR016C	-0.0423095	0.924934	0.967977	0.768477	0.090648	0.369595	-0.721714	0.243538	0.999984	TIF6
YIL082W-A	-0.424659	0.574148	0.891313	0.393703	0.440719	0.756043	-0.721441	0.399033	0.999984
YBR009C	-0.0614172	0.901806	0.959787	0.737696	0.0635333	0.303017	-0.721378	0.18324	0.999984	HHF1
YDR098C	-0.970205	0.111888	0.443298	-0.141824	0.744075	0.908692	-0.721151	0.290781	0.999984	GRX3
YDR347W	-0.673064	0.259115	0.663829	0.140001	0.754943	0.912297	-0.719872	0.274587	0.999984	MRP1
YBR227C	-1.0341	0.19865	0.587635	-0.217978	0.63948	0.866259	-0.719702	0.35837	0.999984	MCX1
YCR067C	-0.931114	0.129888	0.479719	-0.103799	0.807315	0.929652	-0.718477	0.279392	0.999984	SED4
YDL075W	-1.41425	0.0773239	0.363383	-0.638809	0.347993	0.680467	-0.716959	0.471842	0.999984	RPL31A
YLR378C	-0.239419	0.629259	0.907011	0.56782	0.23636	0.581417	-0.716511	0.28357	0.999984	SEC61
YDR352W	-0.598889	0.447764	0.82244	0.207269	0.729439	0.902533	-0.71558	0.401388	0.999984	YPQ2
YAR015W	-1.64225	0.00543046	0.0721267	-0.82706	0.0700162	0.320347	-0.714741	0.277719	0.999984	ADE1
YGL254W	-0.175264	0.830389	0.958816	0.608252	0.322101	0.663349	-0.713361	0.5006	0.999984	FZF1
YDR077W	0.0909054	0.843208	0.95967	0.892662	0.0429296	0.244378	-0.713351	0.240529	0.999984	SED1
YDL192W	-0.712954	0.158035	0.53189	0.0740255	0.860231	0.950074	-0.712092	0.194502	0.999984	ARF1
YGR137W	0.102042	0.86161	0.95967	0.910179	0.0641493	0.30468	-0.71135	0.291971	0.999984
YDL141W	-1.09397	0.0566194	0.301614	-0.288527	0.473505	0.778853	-0.711176	0.239464	0.999984	BPL1
YNL015W	0.220516	0.66446	0.919068	1.01226	0.0193343	0.149768	-0.709075	0.251871	0.999984	PBI2
YMR120C	-2.74804	1.96e-05	0.00125412	-1.95217	2.54e-06	0.000332982	-0.706449	0.318377	0.999984	ADE17
YMR122W-A	-0.357047	0.496824	0.852755	0.429715	0.379683	0.703498	-0.705756	0.257697	0.999984
YBL002W	-0.278052	0.640605	0.912055	0.52055	0.414147	0.735583	-0.704824	0.457714	0.999984	HTB2
YLR056W	-1.06794	0.136018	0.490417	-0.293649	0.651943	0.869925	-0.703261	0.50363	0.999984	ERG3
YNL264C	-0.879507	0.181832	0.562733	-0.0898018	0.844571	0.943538	-0.702951	0.320482	0.999984	PDR17
YPL019C	-0.722345	0.171418	0.552053	0.0765191	0.840849	0.942512	-0.702938	0.211104	0.999984	VTC3
YCR020C	-2.16812	0.00080733	0.0204834	-1.37559	0.0268468	0.18354	-0.702748	0.415792	0.999984	PET18
YMR237W	-0.0688779	0.894256	0.959787	0.72082	0.0680467	0.316003	-0.702615	0.198561	0.999984	BCH1
YPL208W	-0.808221	0.293473	0.701211	-0.0152586	0.900049	0.958078	-0.701567	0.403948	0.999984	RKM1
YBR220C	-0.749539	0.304988	0.71176	0.0656944	0.873897	0.953974	-0.701562	0.34516	0.999984
YDR524C-B	-1.72612	0.00118062	0.0261087	-0.921457	0.186337	0.52018	-0.700874	0.4398	0.999984
YLR351C	-0.239807	0.682307	0.920393	0.559165	0.212367	0.552897	-0.698523	0.270085	0.999984	NIT3
YPL037C	-0.507783	0.333539	0.745845	0.264348	0.59033	0.839895	-0.694618	0.273845	0.999984	EGD1
YJR010W	-1.43172	0.0640218	0.325318	-0.649446	0.190192	0.523841	-0.69422	0.367906	0.999984	MET3
YPR145C-A	-0.580092	0.329143	0.739777	0.180795	0.703726	0.896041	-0.694138	0.342188	0.999984
YOR092W	-1.34172	0.0319872	0.218662	-0.54661	0.204677	0.541111	-0.693895	0.276532	0.999984	ECM3
YLR224W	0.00434397	0.955832	0.974293	0.764928	0.0998395	0.385608	-0.693177	0.356736	0.999984	UCC1
YNR059W	0.0312255	0.954353	0.974041	0.786275	0.0577145	0.290217	-0.689487	0.256703	0.999984	MNT4
YPL082C	-1.73313	0.0369368	0.239665	-0.98381	0.0441493	0.246598	-0.688046	0.451684	0.999984	MOT1
YMR079W	-1.48432	0.00864658	0.0945391	-0.704109	0.100858	0.385766	-0.687626	0.280134	0.999984	SEC14
YJL006C	0.104579	0.858676	0.95967	0.821139	0.116103	0.414678	-0.687573	0.37324	0.999984	CTK2
YHR020W	-1.91962	0.00737216	0.0864187	-1.1132	0.0247043	0.173958	-0.686552	0.421797	0.999984
YNL307C	-0.356932	0.496083	0.852464	0.412631	0.343594	0.677945	-0.685645	0.253949	0.999984	MCK1
YFR007W	-0.292844	0.717056	0.930245	0.451063	0.411184	0.732572	-0.685557	0.403815	0.999984	YFH7
YML052W	-0.490447	0.401275	0.795316	0.281694	0.534588	0.809105	-0.685397	0.265247	0.999984	SUR7
YCL009C	-0.631427	0.270698	0.676228	0.148759	0.759675	0.914202	-0.685071	0.346312	0.999984	ILV6
YMR191W	0.175423	0.739183	0.936105	0.936495	0.042461	0.242444	-0.685	0.319084	0.999984	SPG5
YNL209W	-1.96641	0.000338887	0.0111991	-1.19792	0.00191779	0.0343711	-0.68367	0.275408	0.999984	SSB2
YBR151W	-0.183324	0.754274	0.939106	0.590846	0.140134	0.456342	-0.683238	0.265765	0.999984	APD1
YCR093W	-0.353162	0.544033	0.881321	0.420735	0.265039	0.612889	-0.683148	0.300331	0.999984	CDC39
YER059W	-0.51119	0.522992	0.869019	0.287986	0.566742	0.824803	-0.682814	0.391084	0.999984	PCL6
YGL197W	0.0616778	0.897124	0.959787	0.880348	0.0247745	0.173958	-0.681091	0.388409	0.999984	MDS3
YGR037C	-0.426225	0.387832	0.785708	0.333226	0.441543	0.756043	-0.679754	0.209099	0.999984	ACB1
YDL185W	-2.2381	3.52e-05	0.00197864	-1.47253	0.000194911	0.00783467	-0.679497	0.27713	0.999984	VMA1
YNL315C	0.0456066	0.910607	0.96317	0.789921	0.0832402	0.353161	-0.679494	0.315939	0.999984	ATP11
YHL013C	-0.89539	0.301651	0.708565	-0.189812	0.733821	0.90399	-0.678689	0.454582	0.999984	OTU2
YDL095W	-1.67467	0.00232223	0.0399625	-0.904049	0.0134947	0.120196	-0.678362	0.260241	0.999984	PMT1
YGR181W	0.337528	0.631975	0.907011	1.09612	0.0777151	0.338624	-0.677574	0.385214	0.999984	TIM13
YOL057W	-0.943686	0.100995	0.418573	-0.166796	0.67834	0.883554	-0.677573	0.288076	0.999984
YMR315W	-0.743074	0.135212	0.488739	0.0132298	0.965892	0.975824	-0.676985	0.231395	0.999984
YOR293W	-1.14663	0.177759	0.557062	-0.383856	0.637358	0.864975	-0.676578	0.503738	0.999984	RPS10A
YBR234C	-0.0966746	0.847032	0.95967	0.6588	0.100899	0.385766	-0.67463	0.213994	0.999984	ARC40
YPR149W	1.20821	0.0230193	0.181134	1.96432	1.28e-05	0.00111334	-0.674218	0.31461	0.999984	NCE102
YGR260W	-0.779007	0.159475	0.533838	-0.0191154	0.961043	0.97363	-0.673833	0.259446	0.999984	TNA1
YDR175C	-0.648603	0.272787	0.679906	0.120714	0.783268	0.92538	-0.672921	0.290212	0.999984	RSM24
YBR080C	-0.884485	0.105548	0.432909	-0.119184	0.752529	0.911721	-0.672783	0.266817	0.999984	SEC18
YBR145W	-0.817903	0.256372	0.663292	-0.0605474	0.916474	0.959994	-0.672664	0.531528	0.999984	ADH5
YBR054W	-3.10972	0.000154128	0.00628906	-2.36099	0.000247402	0.00880938	-0.672076	0.514276	0.999984	YRO2
YKL163W	0.690576	0.228804	0.6257	1.44049	0.0246849	0.173958	-0.671063	0.400064	0.999984	PIR3
YLR310C	-0.869107	0.174834	0.553657	-0.0808942	0.836696	0.941012	-0.671024	0.320124	0.999984	CDC25
YMR040W	-1.30677	0.0250305	0.188347	-0.576176	0.196764	0.533513	-0.67022	0.292013	0.999984	YET2
YNL238W	-0.930184	0.28948	0.69736	-0.217476	0.614264	0.852482	-0.669894	0.41343	0.999984	KEX2
YOL056W	-1.21581	0.13709	0.491487	-0.554658	0.334162	0.670095	-0.667545	0.434476	0.999984	GPM3
YHR109W	-0.389587	0.633192	0.907011	0.384495	0.489218	0.786744	-0.66734	0.423114	0.999984	CTM1
YKL141W	0.863627	0.0955315	0.4044	1.60955	0.000266853	0.00918853	-0.667192	0.24455	0.999984	SDH3
YKL043W	-0.823773	0.301538	0.708565	-0.066892	0.872302	0.953863	-0.666355	0.42234	0.999984	PHD1
YLR344W	-0.872269	0.20729	0.5991	-0.14143	0.815047	0.931763	-0.666023	0.396802	0.999984	RPL26A
YBR248C	-1.89727	0.00528321	0.0713658	-1.14586	0.0155486	0.132292	-0.665585	0.37236	0.999984	HIS7
YLR203C	-0.0765827	0.884174	0.95967	0.680547	0.100348	0.385608	-0.665294	0.255654	0.999984	MSS51
YBR288C	-1.26301	0.0989782	0.413244	-0.577443	0.316344	0.659273	-0.664727	0.420715	0.999984	APM3
YHL030W	-0.869495	0.13286	0.486007	-0.107151	0.79038	0.925492	-0.664329	0.306103	0.999984	ECM29
YER150W	0.512038	0.306627	0.714308	1.2506	0.00710089	0.0811477	-0.663537	0.322083	0.999984	SPI1
YJL082W	-0.501721	0.406342	0.798562	0.2679	0.520857	0.802532	-0.662758	0.307249	0.999984	IML2
YKR090W	-1.19258	0.19594	0.58555	-0.505104	0.279698	0.628263	-0.66134	0.444535	0.999984	PXL1
YHR083W	-0.0899321	0.84665	0.95967	0.684466	0.112001	0.406219	-0.66066	0.3404	0.999984	SAM35
YJL138C	-1.12072	0.0267867	0.197066	-0.377539	0.337509	0.67157	-0.659782	0.261333	0.999984	TIF2
YLR408C	-0.290475	0.725193	0.930751	0.447685	0.501299	0.791591	-0.659673	0.447415	0.999984	BLS1
YIL053W	-2.00503	4.81e-05	0.00254083	-1.25965	0.00144313	0.0282964	-0.658561	0.223302	0.999984	GPP1
YOL147C	0.892213	0.118886	0.463142	1.63071	0.00147461	0.0288136	-0.657023	0.308368	0.999984	PEX11
YIL128W	-1.53539	0.0401406	0.252185	-0.769757	0.0928675	0.373787	-0.656981	0.37679	0.999984	MET18
YNL236W	-0.571734	0.394125	0.790254	0.17051	0.703044	0.895577	-0.65686	0.365545	0.999984	SIN4
YLR328W	0.0681397	0.892656	0.959787	0.802198	0.0434285	0.245009	-0.656276	0.229056	0.999984	NMA1
YMR029C	-0.39235	0.503485	0.855644	0.372648	0.326202	0.665375	-0.655847	0.303887	0.999984	FAR8
YEL056W	-0.187838	0.760786	0.942246	0.566196	0.208009	0.54583	-0.655611	0.326993	0.999984	HAT2
YJR016C	-2.08569	0.000915171	0.0222224	-1.34134	0.00281532	0.0442844	-0.654413	0.37916	0.999984	ILV3
YGL039W	-1.57623	0.0111978	0.11249	-0.857567	0.121002	0.422936	-0.653385	0.398419	0.999984
YKL057C	-1.06258	0.0822526	0.374632	-0.310862	0.450088	0.7612	-0.652017	0.319982	0.999984	NUP120
YGL234W	-2.245	0.000182803	0.00709348	-1.50153	0.000173069	0.0072505	-0.651602	0.334835	0.999984	ADE5,7
YMR036C	0.125323	0.832447	0.95967	0.872131	0.072627	0.325754	-0.651	0.395846	0.999984	MIH1
YOR336W	-1.59418	0.00559116	0.0729006	-0.841206	0.0284104	0.190313	-0.650958	0.271835	0.999984	KRE5
YER178W	0.0523246	0.912585	0.964181	0.788181	0.0398554	0.235671	-0.650946	0.209086	0.999984	PDA1
YMR064W	-0.351421	0.628448	0.907011	0.365323	0.413688	0.735547	-0.650729	0.365352	0.999984	AEP1
YNR056C	0.113919	0.816083	0.956204	0.847508	0.0238672	0.170822	-0.649551	0.227578	0.999984	BIO5
YJL174W	0.0159413	0.960901	0.976945	0.748222	0.0973546	0.382977	-0.6491	0.296114	0.999984	KRE9
YML097C	-1.31942	0.0948542	0.403691	-0.591211	0.249219	0.594819	-0.649074	0.434345	0.999984	VPS9
YGR161C	-0.128838	0.798571	0.952585	0.608563	0.231078	0.573464	-0.648797	0.373928	0.999984	RTS3
YCR037C	-0.945544	0.139582	0.497269	-0.190368	0.641603	0.866986	-0.648791	0.307247	0.999984	PHO87
YBR068C	-0.193447	0.728775	0.932042	0.526003	0.202198	0.538376	-0.648455	0.289266	0.999984	BAP2
YLR075W	-1.29917	0.0243442	0.186892	-0.572036	0.182537	0.514266	-0.647849	0.371809	0.999984	RPL10
YOR204W	-1.09427	0.0422525	0.261566	-0.365634	0.379064	0.703498	-0.647205	0.334781	0.999984	DED1
YGR180C	-1.38535	0.00564814	0.0729006	-0.655727	0.111657	0.406006	-0.645481	0.285775	0.999984	RNR4
YGL031C	-1.54529	0.0193433	0.161772	-0.812663	0.1677	0.494325	-0.644901	0.473381	0.999984	RPL24A
YGL065C	-0.637176	0.262075	0.667499	0.0887839	0.834519	0.939694	-0.644842	0.308291	0.999984	ALG2
YKR006C	-0.412839	0.502818	0.855612	0.297701	0.495747	0.789361	-0.643619	0.311812	0.999984	MRPL13
YOR164C	-0.887651	0.124423	0.472618	-0.154729	0.726214	0.901343	-0.642775	0.305695	0.999984	GET4
YBL061C	-0.0300763	0.881944	0.95967	0.72192	0.121345	0.423245	-0.642761	0.392076	0.999984	SKT5
YGR084C	-1.10175	0.129792	0.479719	-0.377089	0.472436	0.778478	-0.642513	0.398048	0.999984	MRP13
YNL030W	0.00658573	0.979743	0.983995	0.726225	0.0623004	0.301857	-0.642419	0.253255	0.999984	HHF2
YDR520C	-0.716754	0.394174	0.790254	-0.0423769	0.917605	0.960467	-0.641981	0.417978	0.999984	URC2
YEL051W	-0.88362	0.097658	0.409894	-0.156418	0.701543	0.89528	-0.641825	0.254554	0.999984	VMA8
YNL031C	0.364986	0.471208	0.836716	1.07795	0.00760061	0.0841582	-0.6395	0.287428	0.999984	HHT2
YBR137W	-0.350245	0.538317	0.877567	0.350785	0.410676	0.732572	-0.639308	0.299043	0.999984
YLL014W	-0.846055	0.282542	0.692018	-0.114732	0.83694	0.941099	-0.638653	0.452442	0.999984	EMC6
YMR146C	-0.704952	0.21468	0.609106	0.0219475	0.952421	0.971413	-0.638585	0.304999	0.999984	TIF34
YBL051C	-1.1405	0.0518935	0.293841	-0.399839	0.365744	0.693865	-0.638437	0.352518	0.999984	PIN4
YBL090W	-0.369228	0.599276	0.896877	0.405158	0.441095	0.756043	-0.638296	0.400545	0.999984	MRP21
YNL157W	-0.0400672	0.937659	0.969683	0.676417	0.107553	0.398001	-0.638168	0.262848	0.999984	IGO1
YDR151C	-0.811442	0.218934	0.615005	-0.115733	0.796018	0.925492	-0.63759	0.426075	0.999984	CTH1
YEL002C	-0.977066	0.0643103	0.325318	-0.254935	0.549324	0.817616	-0.637228	0.281116	0.999984	WBP1
YOL055C	-2.94597	8.09e-07	9.15e-05	-2.23229	1.29e-06	0.000201845	-0.637037	0.381949	0.999984	THI20
YGR008C	0.0743582	0.891899	0.959787	0.787069	0.044813	0.248584	-0.636951	0.338734	0.999984	STF2
YPL039W	-0.0288445	0.973048	0.980367	0.648988	0.309804	0.654206	-0.636573	0.531765	0.999984
YPR183W	-1.14766	0.0398156	0.25181	-0.417717	0.470201	0.777866	-0.636045	0.458643	0.999984	DPM1
YBR173C	-0.0180385	0.971096	0.97926	0.7019	0.19073	0.523982	-0.634398	0.370203	0.999984	UMP1
YGR184C	-0.832394	0.167518	0.546157	-0.0930095	0.802059	0.927193	-0.634302	0.330135	0.999984	UBR1
YDR284C	0.176953	0.743646	0.936105	0.884295	0.0838971	0.353821	-0.632907	0.385077	0.999984	DPP1
YER043C	-0.99707	0.0411286	0.256762	-0.279958	0.459479	0.768124	-0.632398	0.258109	0.999984	SAH1
YMR228W	-0.750144	0.404002	0.795939	-0.0429628	0.883894	0.955465	-0.632088	0.496938	0.999984	MTF1
YOR321W	-1.8806	0.00618169	0.0762318	-1.12754	0.00894577	0.0926913	-0.631564	0.361873	0.999984	PMT3
YEL046C	-0.113548	0.827818	0.95832	0.610167	0.130385	0.440672	-0.630403	0.303287	0.999984	GLY1
YML072C	-0.854338	0.0907768	0.394396	-0.13568	0.711552	0.897453	-0.629232	0.252422	0.999984	TCB3
YHR001W-A	1.5708	0.00621352	0.0763761	2.26822	3.37e-06	0.000414233	-0.628991	0.361838	0.999984	QCR10
YDR259C	-0.77198	0.318249	0.727086	-0.0655807	0.883076	0.955465	-0.628516	0.427862	0.999984	YAP6
YOL049W	-0.596021	0.35662	0.761327	0.157956	0.704482	0.896067	-0.628008	0.361853	0.999984	GSH2
YKL198C	-0.439393	0.481721	0.846235	0.281164	0.59802	0.84173	-0.626932	0.444954	0.999984	PTK1
YFR051C	-0.892209	0.0847997	0.379696	-0.182581	0.675463	0.881724	-0.626745	0.312257	0.999984	RET2
YDR275W	-0.867131	0.22311	0.619153	-0.175886	0.725274	0.901343	-0.624545	0.403248	0.999984	BSC2
YGR157W	-0.277101	0.607556	0.900302	0.434344	0.277066	0.624851	-0.62426	0.343472	0.999984	CHO2
YGL147C	-0.962603	0.122295	0.469036	-0.262951	0.593417	0.840632	-0.624008	0.408182	0.999984	RPL9A
YHR141C	-1.67022	0.0153657	0.13917	-0.96707	0.131306	0.442468	-0.623988	0.484776	0.999984	RPL42B
YPR008W	-0.752318	0.276197	0.682816	0.0182762	0.963221	0.975203	-0.62386	0.367158	0.999984	HAA1
YDL203C	-0.662723	0.4163	0.804089	0.0383448	0.914918	0.95961	-0.623042	0.434958	0.999984	ACK1
YDR166C	-0.515677	0.397319	0.792063	0.194914	0.656753	0.872016	-0.622898	0.340294	0.999984	SEC5
YPL084W	-0.250183	0.676692	0.920248	0.468354	0.244442	0.589395	-0.621587	0.353767	0.999984	BRO1
YNL251C	-0.129414	0.817567	0.956259	0.584875	0.207101	0.544936	-0.621219	0.332093	0.999984	NRD1
YBR191W	-1.61162	0.018152	0.155848	-0.911599	0.152289	0.476305	-0.620991	0.504935	0.999984	RPL21A
YHR133C	-0.789436	0.295169	0.702033	-0.060306	0.913239	0.959098	-0.619174	0.440169	0.999984	NSG1
YAL007C	-1.04614	0.111769	0.443298	-0.363813	0.451277	0.762452	-0.618496	0.433598	0.999984	ERP2
YNL131W	0.0751953	0.88937	0.959787	0.760568	0.0762406	0.334832	-0.617786	0.318145	0.999984	TOM22
YJR007W	-0.213501	0.680252	0.920393	0.478961	0.265154	0.612905	-0.617325	0.276282	0.999984	SUI2
YHR207C	-1.54411	0.0315312	0.218662	-0.846092	0.0888159	0.36609	-0.61722	0.427535	0.999984	SET5
YKL081W	-1.66767	0.00255238	0.041937	-0.959762	0.0309532	0.200221	-0.617217	0.36311	0.999984	TEF4
YHR134W	-0.44691	0.665249	0.919068	0.168491	0.730729	0.903296	-0.616935	0.519932	0.999984	WSS1
YHR117W	-0.503051	0.488986	0.848119	0.161712	0.709907	0.897134	-0.616156	0.415737	0.999984	TOM71
YHL001W	-0.735247	0.218197	0.614374	-0.0345611	0.949505	0.970209	-0.616105	0.380085	0.999984	RPL14B
YPR172W	1.24663	0.0214497	0.172074	1.93014	1.38e-05	0.00116296	-0.616042	0.300383	0.999984
YDL145C	-1.47805	0.00859284	0.0944735	-0.76306	0.0389262	0.233591	-0.614963	0.317504	0.999984	COP1
YOR098C	-0.47421	0.462779	0.829941	0.220435	0.58493	0.834368	-0.614736	0.338026	0.999984	NUP1
YMR139W	0.857501	0.105804	0.433513	1.55699	9.28e-05	0.00453192	-0.614573	0.272492	0.999984	RIM11
YNL080C	0.131718	0.84805	0.95967	0.865635	0.116712	0.414781	-0.614506	0.465248	0.999984	EOS1
YBR263W	0.106779	0.844503	0.95967	0.814455	0.0654868	0.307657	-0.614262	0.351651	0.999984	SHM1
YDL112W	-2.14568	0.00564993	0.0729006	-1.43136	0.00217423	0.0369815	-0.612917	0.458152	0.999984	TRM3
YJR044C	0.655696	0.274663	0.681865	1.33626	0.0100332	0.101185	-0.612914	0.367251	0.999984	VPS55
YOR150W	-0.160448	0.783456	0.949655	0.526182	0.312885	0.657582	-0.612427	0.386653	0.999984	MRPL23
YIL109C	-1.1484	0.0228417	0.180815	-0.452462	0.283421	0.630132	-0.610882	0.325062	0.999984	SEC24
YOR311C	0.245897	0.722152	0.930622	0.930363	0.0654061	0.307657	-0.60955	0.394124	0.999984	DGK1
YNL301C	-1.96547	0.00389645	0.0581968	-1.27454	0.0553398	0.283116	-0.609485	0.484005	0.999984	RPL18B
YDR391C	0.554042	0.324757	0.734507	1.23616	0.007996	0.0865008	-0.60884	0.32658	0.999984
YIR037W	0.525069	0.314452	0.722086	1.20789	0.0105246	0.102824	-0.608748	0.335076	0.999984	HYR1
YDR212W	-1.30746	0.0236164	0.184197	-0.607515	0.14165	0.459042	-0.608595	0.332094	0.999984	TCP1
YJL133W	-0.160219	0.813734	0.955432	0.527752	0.262612	0.609475	-0.608147	0.430604	0.999984	MRS3
YHR123W	-0.40706	0.514297	0.863269	0.290188	0.514754	0.799849	-0.607845	0.370565	0.999984	EPT1
YDR093W	-1.68976	0.0155532	0.140547	-0.957641	0.0186036	0.147471	-0.606436	0.392291	0.999984	DNF2
YBR010W	0.620466	0.220213	0.616845	1.30355	0.000857033	0.0207195	-0.606432	0.28802	0.999984	HHT1
YKL056C	-1.24349	0.0138684	0.130383	-0.548905	0.170973	0.498453	-0.606264	0.270786	0.999984	TMA19
YCR053W	-0.723768	0.172206	0.55279	-0.0320742	0.930023	0.964171	-0.60608	0.401435	0.999984	THR4
YOR372C	-0.50306	0.388284	0.785708	0.200345	0.656528	0.871923	-0.605743	0.357607	0.999984	NDD1
YNL003C	-0.0940842	0.874295	0.95967	0.605173	0.163774	0.491894	-0.605715	0.352662	0.999984	PET8
YGL117W	-0.136865	0.850923	0.95967	0.549147	0.300598	0.645182	-0.605573	0.555729	0.999984
YOL013C	-0.455372	0.386529	0.785262	0.237301	0.546763	0.81642	-0.605213	0.277135	0.999984	HRD1
YJR022W	-0.715953	0.347254	0.75699	-0.013276	0.980774	0.98461	-0.602203	0.476596	0.999984	LSM8
YGL231C	-0.0887236	0.8726	0.95967	0.604508	0.257896	0.604236	-0.601239	0.363969	0.999984	EMC4
YPR010C-A	1.35788	0.0170255	0.149086	2.02977	0.000219387	0.00825918	-0.600688	0.441317	0.999984	MIN8
YPR169W-A	-0.490594	0.539681	0.877857	0.266575	0.733677	0.90399	-0.599528	0.604415	0.999984
YJL200C	-0.133796	0.850057	0.95967	0.584817	0.25247	0.599545	-0.59765	0.47678	0.999984	ACO2
YPR145W	-2.00367	0.000981834	0.0231315	-1.33192	0.00269669	0.0433852	-0.597528	0.428116	0.999984	ASN1
YER077C	-0.824834	0.324019	0.733677	-0.1783	0.717374	0.898838	-0.595512	0.462329	0.999984	MRX1
YEL001C	-0.16927	0.793732	0.95105	0.507007	0.325631	0.665375	-0.594952	0.400554	0.999984	IRC22
YJR062C	-0.090476	0.883876	0.95967	0.560703	0.192499	0.526924	-0.593555	0.365907	0.999984	NTA1
YLR429W	-1.19543	0.0332975	0.223755	-0.51211	0.183212	0.515494	-0.593195	0.354624	0.999984	CRN1
YHR159W	-0.0505544	0.947455	0.973659	0.617841	0.16641	0.493379	-0.592895	0.421826	0.999984	TDA11
YGL225W	-0.685762	0.213859	0.608084	0.000125492	0.998212	0.998212	-0.591834	0.348574	0.999984	VRG4
YNR058W	-1.1508	0.0361457	0.235692	-0.481172	0.198998	0.534966	-0.591645	0.346353	0.999984	BIO3
YGL027C	-0.990634	0.126668	0.476101	-0.32896	0.44607	0.759034	-0.591257	0.407211	0.999984	CWH41
YBR058C-A	-0.960793	0.310244	0.716994	-0.393112	0.558691	0.821381	-0.591188	0.554929	0.999984	TSC3
YJL091C	-1.12179	0.0655919	0.329838	-0.417907	0.336295	0.670783	-0.59064	0.360529	0.999984	GWT1
YMR030W	0.195444	0.748499	0.937839	0.853418	0.0489185	0.26209	-0.590269	0.353183	0.999984	RSF1
YMR123W	-0.901773	0.293157	0.701096	-0.308067	0.696374	0.893327	-0.590218	0.544848	0.999984	PKR1
YMR183C	-1.04914	0.100046	0.415076	-0.406277	0.379631	0.703498	-0.590115	0.379479	0.999984	SSO2
YGR035C	-2.5408	0.00179466	0.034272	-1.80607	0.0626243	0.301857	-0.589412	0.623245	0.999984
YER008C	-0.881968	0.187429	0.571529	-0.165991	0.665495	0.87684	-0.58881	0.394486	0.999984	SEC3
YPR065W	0.706131	0.307347	0.714308	1.37951	0.011869	0.111708	-0.587208	0.550956	0.999984	ROX1
YJR033C	-0.652876	0.309396	0.716076	0.0384819	0.924229	0.962564	-0.586971	0.398599	0.999984	RAV1
YIL111W	-0.408684	0.527929	0.872647	0.240155	0.562364	0.822875	-0.586506	0.367343	0.999984	COX5B
YDR536W	-1.90357	0.172032	0.552681	-1.24208	0.0280477	0.188554	-0.586258	0.587323	0.999984	STL1
YDR457W	-1.18189	0.046187	0.276145	-0.515812	0.182474	0.514266	-0.58607	0.379443	0.999984	TOM1
YLR287C-A	-1.92843	0.00673869	0.0813162	-1.25456	0.0174472	0.142267	-0.585114	0.482878	0.999984	RPS30A
YLL018C-A	0.152312	0.789647	0.949883	0.76655	0.116334	0.414735	-0.58467	0.432899	0.999984	COX19
YGL041W-A	0.446222	0.519341	0.865861	1.07057	0.0376344	0.228517	-0.583953	0.431106	0.999984	DPC13
YPL191C	-0.253858	0.747809	0.937839	0.402334	0.48229	0.784794	-0.583548	0.518927	0.999984
YNL116W	-0.702172	0.290257	0.697536	0.013061	0.973973	0.979681	-0.583315	0.388542	0.999984	DMA2
YGL103W	-1.33451	0.027844	0.202959	-0.660656	0.191966	0.526486	-0.583129	0.435406	0.999984	RPL28
YJR014W	-1.07627	0.122705	0.469847	-0.412531	0.364754	0.69329	-0.582741	0.4122	0.999984	TMA22
YMR116C	-1.05774	0.0831077	0.375932	-0.390968	0.42759	0.745619	-0.582501	0.485792	0.999984	ASC1
YKL033W-A	0.317291	0.580334	0.893427	0.96795	0.0297793	0.195119	-0.582067	0.347457	0.999984
YBR168W	-0.458442	0.622243	0.90479	0.10744	0.847322	0.945058	-0.581888	0.54312	0.999984	PEX32
YMR049C	-1.3966	0.0637221	0.325318	-0.693999	0.134737	0.448357	-0.581826	0.455521	0.999984	ERB1
YJR045C	0.0161387	0.97471	0.981655	0.68472	0.118428	0.418454	-0.581258	0.38726	0.999984	SSC1
YDR400W	-1.01675	0.136715	0.491032	-0.310192	0.497622	0.789933	-0.581079	0.417458	0.999984	URH1
YPR025C	0.234252	0.674556	0.919068	0.890592	0.0270763	0.184885	-0.580981	0.348051	0.999984	CCL1
YLR058C	-1.55725	0.00887149	0.0964652	-0.893182	0.0536974	0.278192	-0.580692	0.441114	0.999984	SHM2
YOR276W	-0.562409	0.36143	0.762753	0.120257	0.797698	0.92611	-0.579693	0.386293	0.999984	CAF20
YKL016C	0.152309	0.775623	0.945187	0.816204	0.0877318	0.364013	-0.579295	0.365431	0.999984	ATP7
YAL023C	-1.7334	0.00242129	0.0405124	-1.05522	0.00546958	0.0690978	-0.577465	0.357678	0.999984	PMT2
YPL032C	-1.85155	0.00815492	0.0916965	-1.17986	0.0272333	0.185073	-0.577259	0.482631	0.999984	SVL3
YLR117C	-0.542815	0.391931	0.787933	0.134082	0.743104	0.907899	-0.57696	0.366958	0.999984	CLF1
YER067W	1.2764	0.0642495	0.325318	1.94224	0.115528	0.413039	-0.575448	0.591461	0.999984	RGI1
YPL101W	-0.557018	0.404461	0.796446	0.119024	0.802448	0.927431	-0.575444	0.476153	0.999984	ELP4
YLR094C	-0.240404	0.686189	0.921122	0.41518	0.40929	0.731622	-0.574595	0.471953	0.999984	GIS3
YJR066W	-0.699943	0.264201	0.668811	-0.00199518	0.992079	0.993486	-0.57459	0.356693	0.999984	TOR1
YGL245W	-1.62623	0.00237619	0.0405124	-0.96865	0.0201506	0.153771	-0.574463	0.372934	0.999984	GUS1
YLR363C	0.144937	0.803865	0.954604	0.760135	0.143952	0.462399	-0.573711	0.426798	0.999984	NMD4
YDR005C	-0.339439	0.596374	0.896877	0.301891	0.475083	0.779882	-0.573368	0.384541	0.999984	MAF1
YPR152C	-0.564569	0.487631	0.847625	0.014837	0.954015	0.971563	-0.571415	0.461267	0.999984	URN1
YER134C	-0.364317	0.580735	0.893427	0.298462	0.551218	0.818709	-0.571179	0.407417	0.999984
YER021W	-0.287407	0.567316	0.89036	0.363169	0.336898	0.671063	-0.571024	0.298547	0.999984	RPN3
YPL179W	-0.684597	0.197998	0.587635	-0.0315805	0.932918	0.964184	-0.570105	0.299484	0.999984	PPQ1
YKL207W	-0.288324	0.583194	0.894683	0.355564	0.426489	0.745329	-0.56996	0.350595	0.999984	EMC3
YKL080W	-0.972177	0.0678087	0.333398	-0.33605	0.417888	0.738596	-0.569343	0.34003	0.999984	VMA5
YDL014W	-0.429743	0.534274	0.874186	0.260272	0.643099	0.867374	-0.569232	0.484443	0.999984	NOP1
YOR176W	-0.041968	0.935108	0.96883	0.606139	0.109204	0.402269	-0.568499	0.337749	0.999984	HEM15
YBR110W	-0.262467	0.67887	0.920393	0.403288	0.344126	0.678045	-0.568219	0.439731	0.999984	ALG1
YMR119W	-0.389703	0.58016	0.893427	0.295629	0.518521	0.801074	-0.568196	0.453398	0.999984	ASI1
YGR083C	-1.58206	0.0208298	0.167911	-0.917069	0.0507666	0.267175	-0.567373	0.459901	0.999984	GCD2
YJL097W	-0.740264	0.175843	0.553657	-0.144455	0.840218	0.942421	-0.567097	0.466719	0.999984	PHS1
YDL072C	0.478816	0.318536	0.727086	1.1269	0.0064794	0.0769069	-0.566979	0.278235	0.999984	YET3
YGL086W	-1.56573	0.0268441	0.197123	-0.915076	0.0449282	0.248979	-0.566654	0.444229	0.999984	MAD1
YDL205C	-1.00534	0.22277	0.619153	-0.366426	0.459193	0.768124	-0.566209	0.49288	0.999984	HEM3
YPR159W	-0.915219	0.144447	0.508604	-0.251537	0.546524	0.81642	-0.565845	0.441767	0.999984	KRE6
YMR129W	-0.627083	0.278342	0.686587	0.0292929	0.939295	0.966194	-0.565588	0.354297	0.999984	POM152
YDL160C	-0.095933	0.843045	0.95967	0.557372	0.194985	0.531154	-0.565542	0.34423	0.999984	DHH1
YOL154W	-1.54437	0.027746	0.202618	-0.902869	0.147895	0.468931	-0.565389	0.58975	0.999984	ZPS1
YKL196C	-0.297116	0.597462	0.896877	0.335834	0.494351	0.789206	-0.565336	0.439739	0.999984	YKT6
YJL060W	-0.392381	0.509156	0.860478	0.269818	0.594665	0.840632	-0.565181	0.442021	0.999984	BNA3
YOR046C	-1.68822	0.00656887	0.0795094	-1.03582	0.0234413	0.168843	-0.564919	0.404246	0.999984	DBP5
YHL009W-B	-0.708195	0.451386	0.823893	-0.119189	0.771956	0.919282	-0.56472	0.494652	0.999984
YDR043C	-0.418052	0.569561	0.89036	0.220181	0.651538	0.869925	-0.564281	0.459338	0.999984	NRG1
YNL156C	1.02585	0.0688954	0.337068	1.66975	4.68e-05	0.00287091	-0.563838	0.37703	0.999984	NSG2
YNL077W	0.214772	0.734371	0.93341	0.857629	0.101553	0.386956	-0.563525	0.524082	0.999984	APJ1
YLR113W	-0.11103	0.837181	0.95967	0.53653	0.173185	0.500499	-0.5621	0.316115	0.999984	HOG1
YOR153W	-0.21213	0.744296	0.936105	0.423347	0.319898	0.662552	-0.561233	0.412221	0.999984	PDR5
YER100W	-0.762345	0.194049	0.582294	-0.128371	0.773996	0.920113	-0.560255	0.368464	0.999984	UBC6
YIR006C	-0.500072	0.335699	0.74814	0.152915	0.722262	0.901326	-0.560014	0.388163	0.999984	PAN1
YCR028C-A	-0.182325	0.747296	0.937839	0.435303	0.38235	0.706716	-0.558216	0.390777	0.999984	RIM1
YBL089W	-0.108632	0.899955	0.959787	0.496291	0.329806	0.668491	-0.55787	0.500675	0.999984	AVT5
YBR222C	-0.253336	0.656087	0.919068	0.40491	0.320071	0.662552	-0.557713	0.370545	0.999984	PCS60
YHR188C	0.292013	0.618354	0.904447	0.949703	0.0291976	0.1929	-0.557572	0.388196	0.999984	GPI16
YNL092W	0.473381	0.508685	0.860416	1.11467	0.0126348	0.115613	-0.55648	0.424679	0.999984
YPL215W	-0.0419873	0.934759	0.96883	0.593262	0.208656	0.546512	-0.556248	0.378465	0.999984	CBP3
YBR218C	-1.70393	0.00185199	0.0347401	-1.05884	0.0103477	0.102204	-0.555841	0.397726	0.999984	PYC2
YDR192C	0.0461497	0.920268	0.966672	0.672968	0.23384	0.578402	-0.555278	0.512588	0.999984	NUP42
YLR290C	-0.473556	0.538029	0.877567	0.183641	0.719776	0.899839	-0.554465	0.486967	0.999984	COQ11
YHR026W	-0.786225	0.157728	0.531308	-0.155999	0.730044	0.902882	-0.554296	0.379193	0.999984	VMA16
YPR176C	-0.74769	0.279021	0.687221	-0.146141	0.741498	0.906917	-0.554033	0.451101	0.999984	BET2
YGL206C	-0.67426	0.178863	0.558753	-0.0372459	0.918571	0.960829	-0.553957	0.321182	0.999984	CHC1
YMR028W	-0.610524	0.363858	0.766038	-0.00957436	0.936348	0.965348	-0.553778	0.445334	0.999984	TAP42
YKL038W	0.199006	0.77864	0.947098	0.8289	0.0363628	0.22223	-0.553259	0.410262	0.999984	RGT1
YKL100C	0.89879	0.0974529	0.409894	1.53195	0.000207041	0.00800981	-0.553074	0.366061	0.999984	YPF1
YNL277W	-0.942667	0.179681	0.559981	-0.28697	0.558046	0.821122	-0.552977	0.468007	0.999984	MET2
YHR043C	-0.705553	0.211227	0.604511	-0.0797863	0.84845	0.945259	-0.552898	0.398615	0.999984	DOG2
YER048W-A	0.237997	0.719878	0.930528	0.862305	0.189545	0.523501	-0.552798	0.552399	0.999984	ISD11
YGL200C	-0.36767	0.509026	0.860478	0.24454	0.550592	0.818424	-0.552652	0.357504	0.999984	EMP24
YOL058W	-1.83978	0.00255352	0.041937	-1.21471	0.00455546	0.0618418	-0.551181	0.451309	0.999984	ARG1
YCR012W	-1.60601	0.0081848	0.0917718	-0.975576	0.0430224	0.24466	-0.55106	0.503558	0.999984	PGK1
YKL013C	0.109347	0.84136	0.95967	0.730859	0.087921	0.364263	-0.550892	0.347592	0.999984	ARC19
YPR028W	0.484342	0.342181	0.753294	1.11086	0.0105991	0.103059	-0.550201	0.351444	0.999984	YOP1
YMR260C	-1.52631	0.0589666	0.309536	-0.91157	0.136301	0.451433	-0.549916	0.577884	0.999984	TIF11
YER149C	-0.789085	0.246365	0.647916	-0.170606	0.720099	0.899845	-0.549727	0.439609	0.999984	PEA2
YGL136C	-0.122105	0.862921	0.95967	0.501258	0.285817	0.631582	-0.546405	0.450403	0.999984	MRM2
YGR218W	-0.553053	0.268908	0.674059	0.0815297	0.826346	0.936472	-0.544814	0.298881	0.999984	CRM1
YPL106C	-0.595086	0.285987	0.694803	0.0341673	0.941086	0.966194	-0.544742	0.476133	0.999984	SSE1
YOL072W	0.192701	0.765157	0.942689	0.826182	0.125929	0.431427	-0.54346	0.474352	0.999984	THP1
YPL145C	-0.853717	0.130664	0.479749	-0.213469	0.613016	0.851378	-0.542358	0.376559	0.999984	KES1
YBR127C	-1.5095	0.00292782	0.0468397	-0.885525	0.0216463	0.16105	-0.542158	0.339767	0.999984	VMA2
YOR232W	-0.465117	0.408432	0.800668	0.143266	0.732244	0.903296	-0.541852	0.36968	0.999984	MGE1
YDR172W	-1.37075	0.0114464	0.114407	-0.750876	0.0491455	0.262807	-0.540749	0.35014	0.999984	SUP35
YJL039C	-1.16974	0.0559633	0.300546	-0.514319	0.190514	0.523841	-0.540314	0.386819	0.999984	NUP192
YBR249C	-1.41824	0.0508545	0.291598	-0.806013	0.191222	0.524699	-0.539571	0.597613	0.999984	ARO4
YHR163W	-0.512973	0.386296	0.785262	0.0874355	0.849718	0.946048	-0.539065	0.431535	0.999984	SOL3
YMR173W	-0.678269	0.16124	0.537194	-0.0587197	0.883576	0.955465	-0.539019	0.333114	0.999984	DDR48
YJL171C	-0.610885	0.204292	0.595872	0.0059542	0.986984	0.989262	-0.538811	0.346337	0.999984	TOH1
YDR170C	-1.21477	0.0319175	0.218662	-0.587348	0.126602	0.432351	-0.53839	0.390756	0.999984	SEC7
YCL044C	-0.213554	0.702335	0.925068	0.420462	0.45942	0.768124	-0.537766	0.518307	0.999984	MGR1
YGL005C	0.165418	0.786071	0.949883	0.729506	0.103784	0.390289	-0.536343	0.469909	0.999984	COG7
YLR395C	1.72584	0.00404803	0.0600079	2.32962	6.45e-05	0.00360094	-0.536058	0.520743	0.999984	COX8
YLL058W	-1.15014	0.092964	0.397785	-0.512617	0.245732	0.590948	-0.53599	0.439574	0.999984
YGL127C	-0.000678394	0.925774	0.968599	0.644111	0.238934	0.584348	-0.535615	0.479702	0.999984	SOH1
YNL044W	0.0809758	0.870332	0.95967	0.701798	0.103195	0.390053	-0.535318	0.364752	0.999984	YIP3
YLR121C	-0.225198	0.79214	0.950536	0.355694	0.388805	0.711235	-0.534832	0.49202	0.999984	YPS3
YFR031C-A	-2.04708	0.000595606	0.0174623	-1.42379	0.00334787	0.0505492	-0.534565	0.45983	0.999984	RPL2A
YLR327C	0.815062	0.244812	0.646407	1.42712	0.00720482	0.0815875	-0.534322	0.588386	0.999984	TMA10
YFL004W	-1.08092	0.0518506	0.293841	-0.444885	0.25098	0.597856	-0.534171	0.364865	0.999984	VTC2
YLR106C	-2.71152	0.000323862	0.010956	-2.10109	1.04e-05	0.00093167	-0.532952	0.548722	0.999984	MDN1
YNL320W	-0.0309994	0.960137	0.976945	0.561984	0.304317	0.648545	-0.531435	0.458605	0.999984
YDR418W	-1.63059	0.0188379	0.159577	-1.00993	0.125966	0.431427	-0.531409	0.552711	0.999984	RPL12B
YGR149W	1.69461	0.000955454	0.0226448	2.30369	1.23e-08	4.32e-06	-0.53117	0.329293	0.999984	GPC1
YHR099W	-1.47495	0.0203559	0.166286	-0.871053	0.0260207	0.180293	-0.530935	0.4719	0.999984	TRA1
YDR276C	1.10903	0.0258263	0.192631	1.7219	9.89e-05	0.00473236	-0.530854	0.375144	0.999984	PMP3
YKL062W	-0.604979	0.353025	0.75863	0.0200096	0.899395	0.958078	-0.530752	0.500206	0.999984	MSN4
YNL169C	-0.0254277	0.943228	0.972093	0.600463	0.164842	0.492285	-0.529563	0.47002	0.999984	PSD1
YHR047C	-1.1322	0.0464249	0.276731	-0.517528	0.203372	0.53968	-0.528973	0.371083	0.999984	AAP1
YOL064C	-0.729285	0.234803	0.631782	-0.145956	0.743641	0.908358	-0.525582	0.437827	0.999984	MET22
YHR038W	-0.286772	0.677711	0.920248	0.309703	0.605444	0.847322	-0.52526	0.534712	0.999984	RRF1
YPL057C	0.634281	0.229139	0.6257	1.24525	0.00752485	0.0836473	-0.524882	0.460558	0.999984	SUR1
YGR178C	-0.887509	0.133905	0.487576	-0.267421	0.478929	0.781651	-0.524608	0.389881	0.999984	PBP1
YOR099W	-0.54253	0.283957	0.692958	0.0598654	0.884304	0.955726	-0.524296	0.366701	0.999984	KTR1
YFR017C	1.0032	0.0659064	0.329838	1.60973	0.000561126	0.0158434	-0.523079	0.44359	0.999984	IGD1
YDR407C	-1.08533	0.0741934	0.353724	-0.474754	0.266259	0.6132	-0.522965	0.423944	0.999984	TRS120
YPL009C	-2.24094	0.000452742	0.0138911	-1.61834	0.000244899	0.00880938	-0.522922	0.448337	0.999984	RQC2
YOL081W	0.424755	0.423009	0.805941	1.03163	0.0105065	0.102824	-0.522656	0.389075	0.999984	IRA2
YKR008W	-0.242168	0.646739	0.916163	0.369063	0.43961	0.755455	-0.520984	0.438244	0.999984	RSC4
YIL044C	-0.0871842	0.873114	0.95967	0.499309	0.291271	0.637101	-0.520903	0.435466	0.999984	AGE2
YDL119C	-0.417149	0.638244	0.91066	0.136678	0.799018	0.926811	-0.519554	0.579697	0.999984	HEM25
YDR433W	-0.550006	0.359125	0.762153	0.0703868	0.868545	0.953042	-0.519004	0.480712	0.999984
YFR044C	-0.583628	0.243888	0.645006	0.0236293	0.950435	0.97072	-0.518717	0.336724	0.999984	DUG1
YNL016W	-0.943512	0.0827164	0.375716	-0.349199	0.377712	0.703146	-0.518516	0.412571	0.999984	PUB1
YBR189W	-1.76196	0.0123113	0.120615	-1.15225	0.0806527	0.34661	-0.517686	0.591121	0.999984	RPS9B
YNL036W	0.726584	0.134998	0.488669	1.32212	0.000817587	0.0199866	-0.517632	0.357755	0.999984	NCE103
YCL030C	-2.30942	0.00204738	0.0370025	-1.71403	0.000939726	0.0221489	-0.517618	0.596775	0.999984	HIS4
YHL008C	2.45895	0.000364146	0.0115979	3.05927	2.77e-10	3.13e-07	-0.516645	0.4897	0.999984
YKR064W	-0.962972	0.201989	0.591912	-0.410645	0.350928	0.681696	-0.516114	0.488676	0.999984	OAF3
YKL165C	-2.23691	3.81e-05	0.00209464	-1.64502	4.08e-05	0.0025615	-0.515826	0.376104	0.999984	MCD4
YLR150W	-1.17286	0.0595469	0.311755	-0.581541	0.229795	0.572648	-0.515812	0.517237	0.999984	STM1
YOR044W	-0.955568	0.141352	0.501318	-0.373054	0.500021	0.790487	-0.51565	0.530218	0.999984	IRC23
YFR041C	-0.871217	0.129194	0.479719	-0.282204	0.542885	0.814963	-0.514741	0.445889	0.999984	ERJ5
YBR103W	-0.772715	0.328809	0.739446	-0.164391	0.724402	0.901343	-0.513215	0.500597	0.999984	SIF2
YJL002C	-0.471035	0.379801	0.779291	0.136052	0.73428	0.904357	-0.5125	0.367455	0.999984	OST1
YIL102C-A	-0.150967	0.848259	0.95967	0.516783	0.517501	0.801074	-0.512108	0.622865	0.999984
YER019W	-1.03567	0.110065	0.44069	-0.419201	0.33588	0.670783	-0.510649	0.469963	0.999984	ISC1
YFL062W	0.183649	0.711894	0.927173	0.757223	0.164561	0.492285	-0.51044	0.42852	0.999984	COS4
YDR333C	-0.719582	0.221157	0.618221	-0.106561	0.798018	0.926291	-0.510382	0.42121	0.999984	RQC1
YJR017C	-0.174232	0.774524	0.945187	0.386872	0.439999	0.755591	-0.510085	0.48075	0.999984	ESS1
YIL010W	0.85904	0.159693	0.533838	1.46318	0.00143066	0.0282932	-0.509024	0.44566	0.999984	DOT5
YOR096W	-1.56986	0.0207252	0.167751	-0.984727	0.130555	0.440672	-0.508926	0.533752	0.999984	RPS7A
YNL130C	-0.523575	0.378702	0.777843	0.0606741	0.881948	0.954856	-0.506869	0.435057	0.999984	CPT1
YGL100W	-0.00995474	0.923225	0.967711	0.588905	0.290419	0.636891	-0.506484	0.519411	0.999984	SEH1
YKR084C	-0.896998	0.120264	0.463757	-0.29518	0.483183	0.784794	-0.50586	0.41404	0.999984	HBS1
YMR203W	0.167487	0.733358	0.932865	0.757992	0.0597863	0.293832	-0.505622	0.351572	0.999984	TOM40
YIL094C	1.0765	0.0448498	0.271016	1.66189	5.65e-05	0.00329099	-0.505488	0.419486	0.999984	LYS12
YPR154W	1.19335	0.0214767	0.172074	1.77537	1.45e-05	0.00118682	-0.505433	0.393399	0.999984	PIN3
YIL083C	-0.475699	0.413438	0.804089	0.116905	0.817115	0.932549	-0.505414	0.440572	0.999984	CAB2
YDR143C	-0.67724	0.352785	0.75863	-0.0584926	0.895128	0.958078	-0.50532	0.480721	0.999984	SAN1
YMR027W	-0.42528	0.390808	0.787933	0.16718	0.6585	0.873248	-0.505154	0.331952	0.999984
YNL284C	-0.126707	0.820938	0.956686	0.439289	0.283438	0.630132	-0.504759	0.412372	0.999984	MRPL10
YIL005W	-0.0801064	0.890969	0.959787	0.503339	0.227156	0.570554	-0.504226	0.408874	0.999984	EPS1
YLR268W	-0.215505	0.748517	0.937839	0.332461	0.516125	0.800264	-0.503833	0.490276	0.999984	SEC22
YKR059W	-1.1295	0.0258431	0.192631	-0.544172	0.155858	0.480945	-0.503503	0.381769	0.999984	TIF1
YML078W	-0.0645651	0.906273	0.961642	0.518346	0.303858	0.648239	-0.501748	0.423622	0.999984	CPR3
YPR160W-A	-0.262948	0.723383	0.930751	0.347883	0.591929	0.840499	-0.501017	0.590662	0.999984
YJR161C	0.114257	0.823543	0.957818	0.694739	0.133265	0.445665	-0.499634	0.389495	0.999984	COS5
YGL060W	-1.066	0.159285	0.533827	-0.462193	0.368745	0.69526	-0.499545	0.534437	0.999984	YBP2
YJR075W	-0.817735	0.145936	0.509808	-0.252533	0.540518	0.813223	-0.499448	0.404112	0.999984	HOC1
YER148W	-0.202048	0.731844	0.932606	0.379099	0.382232	0.706716	-0.49919	0.418157	0.999984	SPT15
YBL023C	-1.20956	0.120905	0.465507	-0.578325	0.200358	0.536728	-0.499041	0.54784	0.999984	MCM2
YJL016W	-0.353017	0.587438	0.895177	0.247724	0.613567	0.851724	-0.498581	0.531402	0.999984	TPH3
YPR128C	-0.169873	0.812592	0.955419	0.394373	0.468581	0.776659	-0.498368	0.513569	0.999984	ANT1
YGR185C	-1.31524	0.019496	0.161772	-0.726893	0.119113	0.419556	-0.497585	0.44639	0.999984	TYS1
YKL034W	0.422639	0.48656	0.84746	1.02425	0.0162119	0.13603	-0.497441	0.46684	0.999984	TUL1
YMR013C	-0.963125	0.26013	0.66478	-0.408437	0.496094	0.789361	-0.497173	0.57356	0.999984	SEC59
YDR037W	-2.36788	0.000310646	0.0106916	-1.78156	0.0029249	0.0456163	-0.496995	0.580381	0.999984	KRS1
YKR003W	-0.634064	0.326942	0.736922	-0.0447564	0.91063	0.958674	-0.496223	0.474462	0.999984	OSH6
YKR100C	0.401684	0.600508	0.896877	0.9796	0.0310869	0.200856	-0.495586	0.516449	0.999984	SKG1
YHL031C	-0.296077	0.669277	0.919068	0.307057	0.535897	0.809363	-0.494628	0.495332	0.999984	GOS1
YCR052W	-0.976126	0.166953	0.545648	-0.378648	0.457823	0.767836	-0.492898	0.526584	0.999984	RSC6
YNL137C	-0.570169	0.33634	0.749147	0.0355307	0.927048	0.963514	-0.492071	0.425072	0.999984	NAM9
YPR196W	-0.580191	0.368738	0.769661	0.00149709	0.940839	0.966194	-0.491799	0.496025	0.999984
YLL040C	-0.606042	0.264142	0.668811	-0.0315352	0.930254	0.964184	-0.490926	0.396293	0.999984	VPS13
YGR204W	-1.31837	0.00798725	0.0902105	-0.738526	0.048807	0.261916	-0.490546	0.364208	0.999984	ADE3
YDR247W	-0.0910687	0.883585	0.95967	0.485402	0.374376	0.70059	-0.48988	0.59621	0.999984	VHS1
YGR247W	1.5075	0.0104458	0.107949	2.06923	3.8e-05	0.0024383	-0.489669	0.477585	0.999984	CPD1
YDR090C	-0.14377	0.809024	0.955419	0.432476	0.367034	0.694294	-0.489656	0.455171	0.999984
YDL236W	-1.51563	0.0200468	0.165051	-0.968007	0.0438803	0.245826	-0.48899	0.481512	0.999984	PHO13
YKL039W	-0.191378	0.742005	0.936105	0.406959	0.31539	0.659166	-0.488573	0.46108	0.999984	PTM1
YOR335C	-1.13966	0.047751	0.28083	-0.558058	0.156066	0.481244	-0.488416	0.453284	0.999984	ALA1
YBR287W	1.07001	0.0316985	0.218662	1.63568	4.43e-05	0.00274756	-0.488159	0.386672	0.999984
YDR379C-A	0.0403273	0.95255	0.974041	0.607973	0.228173	0.571394	-0.48721	0.488003	0.999984	SDH6
YER081W	-1.41995	0.00406668	0.0600594	-0.85341	0.0536212	0.278052	-0.487189	0.431514	0.999984	SER3
YPL063W	-0.427916	0.483528	0.846816	0.175193	0.662583	0.875639	-0.487071	0.462825	0.999984	TIM50
YNL066W	0.231735	0.816635	0.956259	0.757695	0.192269	0.526924	-0.487047	0.636708	0.999984	SUN4
YOR109W	-0.917501	0.141055	0.501163	-0.336156	0.429218	0.747278	-0.487014	0.483929	0.999984	INP53
YEL058W	-0.0518036	0.912228	0.964181	0.525777	0.181636	0.513619	-0.486152	0.410716	0.999984	PCM1
YJL166W	1.17627	0.0194661	0.161772	1.7358	0.000378531	0.0118098	-0.486034	0.467437	0.999984	QCR8
YBR003W	0.251078	0.668072	0.919068	0.826044	0.0590168	0.292854	-0.485287	0.435453	0.999984	COQ1
YHL035C	-0.80257	0.399907	0.795192	-0.239312	0.577328	0.830624	-0.485046	0.576066	0.999984	VMR1
YDL077C	-0.31013	0.627393	0.907011	0.273408	0.511185	0.797399	-0.484462	0.455471	0.999984	VAM6
YGR077C	0.0393413	0.900523	0.959787	0.653368	0.201127	0.537513	-0.483906	0.538632	0.999984	PEX8
YGL011C	0.339647	0.498771	0.853899	0.899092	0.0257158	0.178839	-0.483873	0.376086	0.999984	SCL1
YGR036C	-0.692869	0.310546	0.716994	-0.121426	0.82068	0.933222	-0.483858	0.508303	0.999984	CAX4
YBR171W	-1.14472	0.0537543	0.297284	-0.589447	0.243743	0.588213	-0.48333	0.508093	0.999984	SEC66
YLR436C	-0.274853	0.662274	0.919068	0.289012	0.479883	0.782981	-0.480595	0.451206	0.999984	ECM30
YNL138W	-0.189732	0.700292	0.925068	0.373713	0.332244	0.670095	-0.480526	0.360274	0.999984	SRV2
YOR369C	-1.00785	0.110117	0.44069	-0.439303	0.391947	0.715129	-0.480379	0.541794	0.999984	RPS12
YBR109C	0.0567925	0.909633	0.962654	0.618463	0.198078	0.534137	-0.480215	0.440649	0.999984	CMD1
YLR356W	1.4612	0.0142661	0.133487	2.02185	0.00209917	0.0365865	-0.479123	0.527222	0.999984	ATG33
YHR162W	-0.991708	0.0769672	0.362231	-0.450115	0.240088	0.58489	-0.478109	0.42094	0.999984	MPC2
YGL222C	0.517812	0.350498	0.75699	1.06531	0.029052	0.1929	-0.478028	0.458834	0.999984	EDC1
YLR278C	-0.642144	0.400208	0.795192	-0.137253	0.746206	0.909917	-0.477896	0.52187	0.999984
YJL194W	-0.875367	0.340338	0.751706	-0.361779	0.572471	0.827543	-0.477129	0.626787	0.999984	CDC6
YLL027W	0.107659	0.853451	0.95967	0.655863	0.157338	0.482984	-0.476835	0.473305	0.999984	ISA1
YLR089C	0.437964	0.379064	0.778183	0.996459	0.0105697	0.103059	-0.475773	0.387543	0.999984	ALT1
YCR003W	-0.710192	0.229914	0.625858	-0.170928	0.700605	0.895259	-0.475665	0.456407	0.999984	MRPL32
YHR214W-A	-0.481238	0.51259	0.862232	0.0762279	0.902916	0.958316	-0.475326	0.57105	0.999984
YNR022C	-0.589208	0.460738	0.828734	-0.1047	0.836624	0.941012	-0.475205	0.56614	0.999984	MRPL50
YBR135W	-0.938785	0.171906	0.552681	-0.396686	0.503901	0.79329	-0.474474	0.557444	0.999984	CKS1
YOR220W	0.763	0.108928	0.439936	1.31057	0.00570479	0.0706467	-0.474339	0.457241	0.999984	RCN2
YLR194C	0.715172	0.135069	0.488669	1.26785	0.000898553	0.0215005	-0.474314	0.348382	0.999984	NCW2
YPR043W	-2.03402	0.00839501	0.0928141	-1.48398	0.051068	0.268262	-0.473405	0.641019	0.999984	RPL43A
YPR022C	-0.601004	0.398107	0.793008	0.0215741	0.952834	0.971413	-0.473146	0.511001	0.999984	SDD4
YOR087W	-0.191246	0.757946	0.941495	0.376841	0.398667	0.72133	-0.472224	0.512603	0.999984	YVC1
YMR211W	-0.449331	0.587434	0.895177	0.0850334	0.8562	0.948032	-0.472222	0.549707	0.999984	DML1
YIL137C	-0.850904	0.151645	0.520838	-0.296249	0.489594	0.786744	-0.471973	0.476984	0.999984	TMA108
YER157W	-1.1311	0.0972503	0.409486	-0.547271	0.213492	0.554066	-0.471393	0.503063	0.999984	COG3
YPR005C	0.348954	0.661666	0.919068	0.937188	0.0651527	0.307366	-0.471265	0.56208	0.999984	HAL1
YHR067W	0.272566	0.72163	0.930622	0.811866	0.0869126	0.361944	-0.471194	0.549669	0.999984	HTD2
YOL088C	-0.614478	0.391976	0.787933	-0.0511035	0.87128	0.953863	-0.471148	0.581113	0.999984	MPD2
YGL057C	-0.0577062	0.874773	0.95967	0.53117	0.3476	0.680467	-0.470978	0.569399	0.999984	GEP7
YER124C	0.418134	0.474375	0.840832	0.980722	0.0289783	0.1929	-0.470789	0.467616	0.999984	DSE1
YFL047W	-0.827614	0.25143	0.654307	-0.315261	0.498817	0.789933	-0.470368	0.530357	0.999984	RGD2
YIL133C	-1.25522	0.0814103	0.373476	-0.723656	0.312515	0.657582	-0.469798	0.614965	0.999984	RPL16A
YDL193W	-0.117818	0.824764	0.957818	0.424242	0.336401	0.670783	-0.469662	0.460375	0.999984	NUS1
YKL193C	0.581409	0.265634	0.670572	1.12458	0.00667135	0.077837	-0.469508	0.417745	0.999984	SDS22
YFR026C	-2.40661	0.00042589	0.0131693	-1.89212	0.000240469	0.00876082	-0.467217	0.530433	0.999984	ULI1
YDR226W	-1.23204	0.0245952	0.187542	-0.682012	0.130484	0.440672	-0.467071	0.47197	0.999984	ADK1
YKR094C	-1.25335	0.0638617	0.325318	-0.703814	0.254867	0.600685	-0.46628	0.617424	0.999984	RPL40B
YNL037C	0.175559	0.72838	0.932042	0.717914	0.0737425	0.328929	-0.46627	0.391413	0.999984	IDH1
YER183C	0.0585753	0.902067	0.959787	0.560735	0.299935	0.645182	-0.466149	0.560859	0.999984	FAU1
YML081W	-0.53644	0.4703	0.836502	0.0381305	0.924205	0.962564	-0.465875	0.539059	0.999984	TDA9
YDR207C	-0.767391	0.320884	0.730658	-0.20846	0.682453	0.88594	-0.465763	0.574428	0.999984	UME6
YKL159C	0.402043	0.541512	0.879485	0.950311	0.0673889	0.31424	-0.465177	0.519368	0.999984	RCN1
YCR081W	-0.306681	0.637252	0.910228	0.246651	0.564601	0.824222	-0.464781	0.486984	0.999984	SRB8
YJL005W	-0.40317	0.494018	0.85088	0.158716	0.667178	0.8774	-0.463604	0.455374	0.999984	CYR1
YFL044C	-0.13238	0.82726	0.95832	0.41996	0.386908	0.710349	-0.463207	0.494827	0.999984	OTU1
YDR258C	-0.333314	0.553691	0.886174	0.217688	0.656382	0.871923	-0.463163	0.562512	0.999984	HSP78
YNL197C	-0.0681501	0.898762	0.959787	0.489078	0.362119	0.691073	-0.463153	0.552398	0.999984	WHI3
YAR002C-A	-1.31493	0.0293955	0.209197	-0.759487	0.074543	0.330412	-0.462159	0.473741	0.999984	ERP1
YIL001W	-1.35945	0.0651208	0.328341	-0.853664	0.0909924	0.370464	-0.461957	0.572469	0.999984
YLR361C	-1.03653	0.196677	0.58555	-0.49703	0.319613	0.662552	-0.461172	0.564171	0.999984	DCR2
YCR031C	-0.735779	0.206752	0.5991	-0.174985	0.795336	0.925492	-0.461093	0.643095	0.999984	RPS14A
YGL010W	0.577308	0.374355	0.773732	1.09527	0.0423661	0.242393	-0.460544	0.530417	0.999984	MPO1
YCR084C	-1.45912	0.0104877	0.1081	-0.903082	0.0623379	0.301857	-0.459536	0.527169	0.999984	TUP1
YPL210C	-1.05887	0.0584664	0.308475	-0.520635	0.187786	0.521152	-0.459191	0.454572	0.999984	SRP72
YDR456W	-0.25753	0.650633	0.916273	0.295195	0.478795	0.781651	-0.45901	0.438178	0.999984	NHX1
YPR133W-A	0.630804	0.510633	0.861871	1.1709	0.18642	0.52018	-0.458026	0.670748	0.999984	TOM5
YLR170C	-0.805827	0.270799	0.676228	-0.306754	0.573415	0.82794	-0.457166	0.584884	0.999984	APS1
YDR503C	-0.111681	0.880597	0.95967	0.437567	0.48621	0.785587	-0.457111	0.617028	0.999984	LPP1
YGR118W	-1.53997	0.0281491	0.203912	-1.01392	0.0446562	0.248202	-0.456916	0.574143	0.999984	RPS23A
YPR105C	-0.710324	0.326227	0.73615	-0.17562	0.682257	0.88594	-0.456093	0.516655	0.999984	COG4
YDR405W	-0.638209	0.260168	0.66478	-0.117088	0.782415	0.925298	-0.45555	0.443235	0.999984	MRP20
YKL060C	-1.04898	0.0830908	0.375932	-0.511443	0.28806	0.634181	-0.455049	0.58619	0.999984	FBA1
YCR098C	-1.98543	0.00133863	0.0277398	-1.4612	0.00113857	0.0250772	-0.454512	0.53812	0.999984	GIT1
YJL048C	1.29058	0.00799997	0.0902105	1.82578	2.91e-06	0.000373535	-0.454108	0.391808	0.999984	UBX6
YJL081C	-1.02342	0.125246	0.473923	-0.440743	0.304576	0.648545	-0.453945	0.51463	0.999984	ARP4
YOL066C	-1.00517	0.198369	0.587635	-0.516343	0.286862	0.632036	-0.453816	0.558226	0.999984	RIB2
YHR098C	-0.644728	0.244686	0.646407	-0.0916628	0.814321	0.931599	-0.453602	0.443842	0.999984	SFB3
YEL034W	0.919144	0.0773956	0.363383	1.45193	0.000142618	0.0064429	-0.453402	0.449603	0.999984	HYP2
YOR230W	-0.768446	0.139347	0.497269	-0.235562	0.533881	0.809105	-0.453342	0.452467	0.999984	WTM1
YDR171W	0.483724	0.376463	0.774869	1.024	0.0348827	0.217901	-0.453308	0.55748	0.999984	HSP42
YER026C	0.440897	0.344665	0.755745	0.969142	0.0178386	0.143702	-0.452652	0.414716	0.999984	CHO1
YHR179W	-1.39639	0.0280249	0.203902	-0.866839	0.0821072	0.351345	-0.452505	0.602501	0.999984	OYE2
YDL054C	0.622448	0.331621	0.742815	1.15681	0.0248086	0.173958	-0.452059	0.534974	0.999984	MCH1
YMR266W	-0.472975	0.394528	0.790254	0.0539505	0.902277	0.958316	-0.451268	0.512655	0.999984	RSN1
YJR043C	-0.860523	0.341926	0.753294	-0.396744	0.506519	0.795194	-0.450598	0.62902	0.999984	POL32
YBR106W	-0.0611415	0.900967	0.959787	0.463984	0.28999	0.636198	-0.449546	0.445889	0.999984	SND3
YGL238W	-1.17307	0.0508152	0.291598	-0.63053	0.131753	0.44339	-0.449231	0.50704	0.999984	CSE1
YLR266C	-0.0408613	0.95629	0.974487	0.547992	0.192717	0.527263	-0.449209	0.555913	0.999984	PDR8
YMR319C	-1.91739	0.00183692	0.0346522	-1.38569	0.000394041	0.0121237	-0.44898	0.465408	0.999984	FET4
YFL022C	-1.27626	0.0625269	0.323505	-0.701844	0.190318	0.523841	-0.447471	0.572153	0.999984	FRS2
YDL181W	0.786023	0.197067	0.58602	1.29257	0.00627596	0.0755658	-0.44485	0.499083	0.999984	INH1
YDR476C	0.023521	0.961864	0.977171	0.533897	0.280622	0.628638	-0.444374	0.486832	0.999984
YCL043C	-0.851092	0.0809582	0.373476	-0.320768	0.391212	0.714712	-0.444223	0.419912	0.999984	PDI1
YKL210W	-1.22128	0.0181025	0.155761	-0.691588	0.0564082	0.286712	-0.444033	0.43138	0.999984	UBA1
YMR071C	0.187311	0.731853	0.932606	0.705934	0.141769	0.459042	-0.443468	0.479768	0.999984	TVP18
YHR082C	0.025579	0.913214	0.964382	0.574368	0.133286	0.445665	-0.443292	0.546951	0.999984	KSP1
YNL108C	-0.26923	0.669783	0.919068	0.258298	0.571401	0.827543	-0.443197	0.50223	0.999984
YKR082W	-1.63791	0.0128273	0.12383	-1.07203	0.0126095	0.115613	-0.442852	0.525381	0.999984	NUP133
YOR275C	0.150091	0.791416	0.950083	0.69473	0.0927949	0.373761	-0.442015	0.493348	0.999984	RIM20
YFR036W	0.203118	0.800231	0.953399	0.758427	0.405003	0.727202	-0.441687	0.659239	0.999984	CDC26
YML017W	-0.923078	0.159032	0.533431	-0.396598	0.367842	0.69495	-0.440565	0.51939	0.999984	PSP2
YBR082C	0.0812907	0.880988	0.95967	0.610891	0.251977	0.599121	-0.440429	0.587545	0.999984	UBC4
YIL076W	-1.04387	0.0562913	0.301082	-0.535249	0.18863	0.522482	-0.439361	0.469847	0.999984	SEC28
YOL086W-A	-0.225747	0.782308	0.949655	0.241112	0.677641	0.883048	-0.438586	0.612087	0.999984	MHF1
YER019C-A	-0.561015	0.342579	0.753294	-0.0350574	0.911646	0.95885	-0.438418	0.510258	0.999984	SBH2
YFR022W	-0.736779	0.299489	0.706977	-0.216097	0.637122	0.864862	-0.437875	0.55145	0.999984	ROG3
YHR092C	-1.19428	0.0836429	0.376675	-0.677913	0.197463	0.533513	-0.437426	0.65125	0.999984	HXT4
YKL164C	0.397291	0.477911	0.844451	0.923671	0.0838267	0.353789	-0.437303	0.601137	0.999984	PIR1
YOL090W	-1.61154	0.0248833	0.187865	-1.05892	0.0359376	0.220827	-0.43704	0.590208	0.999984	MSH2
YLR254C	-1.42907	0.0853531	0.381281	-1.01095	0.0592742	0.293101	-0.436439	0.611386	0.999984	NDL1
YOR197W	-0.0328274	0.933693	0.96883	0.497929	0.21481	0.554698	-0.435771	0.47976	0.999984	MCA1
YDL130W-A	0.943512	0.0669339	0.330742	1.45734	0.000716459	0.018307	-0.435634	0.459882	0.999984	STF1
YLR359W	-1.13879	0.0281808	0.203912	-0.628866	0.107343	0.397592	-0.434914	0.433104	0.999984	ADE13
YDR239C	-1.17448	0.1231	0.469847	-0.637947	0.181916	0.513818	-0.434403	0.564888	0.999984
YGR268C	0.213735	0.699471	0.925068	0.73146	0.0947471	0.37764	-0.43408	0.472308	0.999984	HUA1
YER064C	-1.62767	0.00519088	0.070893	-1.11626	0.0148709	0.128797	-0.433961	0.491012	0.999984	VHR2
YJR090C	-0.614029	0.338582	0.751194	-0.0564055	0.88615	0.956169	-0.433922	0.51637	0.999984	GRR1
YGR136W	0.304793	0.551605	0.885295	0.823689	0.047699	0.258251	-0.433404	0.455099	0.999984	LSB1
YGR255C	-0.115844	0.836911	0.95967	0.375141	0.37455	0.70059	-0.433343	0.500606	0.999984	COQ6
YJL172W	0.661796	0.174282	0.553657	1.17745	0.0023346	0.0387749	-0.432645	0.413849	0.999984	CPS1
YBR205W	-0.519306	0.421312	0.805941	0.0302094	0.932481	0.964184	-0.432636	0.541212	0.999984	KTR3
YDR302W	-0.437321	0.621323	0.904447	-0.0100486	0.9295	0.964023	-0.432112	0.632477	0.999984	GPI11
YCL038C	-0.587915	0.354247	0.759553	-0.0519315	0.908332	0.958483	-0.43194	0.509252	0.999984	ATG22
YGR046W	0.228998	0.700693	0.925068	0.742413	0.0786784	0.34098	-0.431687	0.50885	0.999984	TAM41
YEL047C	-1.62204	0.00265208	0.0430202	-1.11724	0.0106443	0.103102	-0.431611	0.463427	0.999984	FRD1
YGR020C	-0.592462	0.391959	0.787933	-0.0969188	0.843396	0.943275	-0.431358	0.558412	0.999984	VMA7
YDL133W	-0.45672	0.497714	0.853531	0.0639198	0.880335	0.954856	-0.431025	0.539336	0.999984	SRF1
YBR048W	-1.07492	0.0976056	0.409894	-0.569146	0.335806	0.670783	-0.430605	0.590499	0.999984	RPS11B
YDR190C	-1.11892	0.095306	0.40431	-0.575307	0.189457	0.523501	-0.4299	0.534279	0.999984	RVB1
YCR095C	-0.194461	0.748159	0.937839	0.341803	0.464989	0.773015	-0.429695	0.51607	0.999984	OCA4
YBR269C	1.03638	0.0749742	0.355813	1.53392	0.00228655	0.038429	-0.428989	0.539611	0.999984	SDH8
YDR158W	-1.49871	0.018635	0.158281	-0.991624	0.0547026	0.281335	-0.428608	0.61795	0.999984	HOM2
YOR045W	0.374507	0.550427	0.885295	0.893837	0.185698	0.519987	-0.428267	0.598811	0.999984	TOM6
YPL001W	-0.482277	0.425351	0.805941	0.0201878	0.955459	0.971563	-0.428081	0.521851	0.999984	HAT1
YJL111W	-0.588398	0.307771	0.714461	-0.0566674	0.886676	0.956169	-0.428029	0.509608	0.999984	CCT7
YML058W	0.216255	0.703254	0.925068	0.725973	0.139057	0.455098	-0.427158	0.531756	0.999984	SML1
YMR281W	1.09481	0.0714856	0.345893	1.5943	0.0012249	0.0263972	-0.426773	0.548188	0.999984	GPI12
YBR214W	0.874483	0.0635341	0.325318	1.38677	0.00107446	0.0239821	-0.426253	0.456862	0.999984	SDS24
YDR363W	-0.837324	0.248274	0.649934	-0.274537	0.531602	0.807629	-0.42619	0.554549	0.999984	ESC2
YPL125W	-0.516835	0.396592	0.792055	-0.00299716	0.970355	0.97779	-0.426137	0.503046	0.999984	KAP120
YGL198W	-0.250318	0.687182	0.921122	0.28818	0.522593	0.803237	-0.425794	0.520212	0.999984	YIP4
YLR448W	-1.57943	0.023942	0.185809	-1.06103	0.116217	0.414678	-0.425588	0.648293	0.999984	RPL6B
YGR183C	0.709652	0.191094	0.577809	1.20438	0.0103446	0.102204	-0.425293	0.530628	0.999984	QCR9
YLR276C	-0.891456	0.209816	0.602214	-0.381468	0.468936	0.776791	-0.425094	0.594611	0.999984	DBP9
YDR099W	0.685534	0.144958	0.509091	1.18853	0.00271309	0.0434476	-0.42279	0.41523	0.999984	BMH2
YPL012W	-1.46255	0.0364581	0.236948	-0.955209	0.100679	0.385766	-0.422657	0.641463	0.999984	RRP12
YGR138C	-0.40403	0.531554	0.873709	0.11767	0.796346	0.925492	-0.421921	0.568088	0.999984	TPO2
YKR027W	-1.72713	0.0243685	0.186892	-1.25193	0.00607282	0.0741273	-0.42187	0.579233	0.999984	BCH2
YNL006W	-0.0824929	0.882663	0.95967	0.415783	0.369856	0.696192	-0.420957	0.57147	0.999984	LST8
YDL122W	-1.13189	0.0875069	0.385643	-0.589906	0.163851	0.491894	-0.420279	0.530978	0.999984	UBP1
YBR223C	-0.169428	0.839266	0.95967	0.315026	0.489812	0.786744	-0.419323	0.596988	0.999984	TDP1
YER086W	-1.1547	0.0998204	0.414695	-0.611457	0.20627	0.544057	-0.419283	0.594261	0.999984	ILV1
YGL058W	-0.72861	0.21583	0.611055	-0.223394	0.625288	0.857872	-0.41927	0.513532	0.999984	RAD6
YPL229W	0.72232	0.214149	0.608472	1.23819	0.0441056	0.246598	-0.419214	0.58416	0.999984
YBR101C	0.873541	0.184366	0.567876	1.37633	0.00844237	0.0892772	-0.418957	0.650223	0.999984	FES1
YKL006W	-0.861791	0.156777	0.529909	-0.35821	0.563252	0.822875	-0.418245	0.593422	0.999984	RPL14A
YBR138C	0.465625	0.49117	0.848739	0.937027	0.0646363	0.305952	-0.41757	0.556615	0.999984
YER062C	-1.02361	0.0809007	0.373476	-0.526628	0.25462	0.600685	-0.416211	0.585958	0.999984	GPP2
YDL190C	-0.130284	0.813263	0.955419	0.368726	0.344955	0.679324	-0.415908	0.472879	0.999984	UFD2
YAL062W	-0.240412	0.762486	0.942246	0.241819	0.649273	0.869261	-0.415393	0.613463	0.999984	GDH3
YHR013C	-0.102746	0.861196	0.95967	0.370085	0.569497	0.82647	-0.414579	0.644961	0.999984	ARD1
YLL024C	-0.331738	0.605036	0.898587	0.171778	0.766226	0.915784	-0.414147	0.675247	0.999984	SSA2
YJL042W	-0.49286	0.370924	0.772166	0.0131065	0.970962	0.977846	-0.413593	0.522	0.999984	MHP1
YDR298C	0.877191	0.107085	0.43695	1.37154	0.00182004	0.0332055	-0.413227	0.484162	0.999984	ATP5
YPR029C	-0.239958	0.652508	0.917452	0.261563	0.501054	0.791456	-0.41273	0.466446	0.999984	APL4
YDR481C	0.957078	0.054771	0.299012	1.44478	0.000722986	0.0183906	-0.412193	0.478501	0.999984	PHO8
YNR028W	-0.23295	0.762991	0.942246	0.237359	0.69568	0.893248	-0.411753	0.633431	0.999984	CPR8
YMR022W	0.303617	0.568499	0.89036	0.794109	0.0657286	0.30828	-0.411003	0.472767	0.999984	UBC7
YPL212C	-1.28034	0.0465906	0.277241	-0.765011	0.106428	0.396181	-0.410987	0.555687	0.999984	PUS1
YDL006W	-0.328137	0.634541	0.907011	0.185765	0.691453	0.891164	-0.410597	0.559534	0.999984	PTC1
YBR024W	0.666979	0.290064	0.697536	1.16803	0.0166675	0.138211	-0.410256	0.554405	0.999984	SCO2
YDR234W	0.59265	0.286492	0.694803	1.08199	0.0101395	0.101467	-0.410012	0.500231	0.999984	LYS4
YAL017W	0.0773727	0.880795	0.95967	0.607295	0.105058	0.393152	-0.409688	0.543994	0.999984	PSK1
YDR189W	-0.659531	0.235578	0.633007	-0.148157	0.708581	0.897134	-0.409418	0.489753	0.999984	SLY1
YFR050C	0.180949	0.714739	0.929043	0.672418	0.0995407	0.385533	-0.409074	0.451073	0.999984	PRE4
YNL288W	0.0823483	0.878434	0.95967	0.565401	0.242028	0.58633	-0.407879	0.536743	0.999984	CAF40
YAL005C	-0.115355	0.852582	0.95967	0.380431	0.48293	0.784794	-0.407656	0.660448	0.999984	SSA1
YER098W	-0.492403	0.467154	0.835228	0.0246735	0.951015	0.970921	-0.407439	0.540065	0.999984	UBP9
YDR072C	-0.38464	0.451255	0.823893	0.0981139	0.820601	0.933222	-0.407369	0.514648	0.999984	IPT1
YML085C	-1.06134	0.0540275	0.297829	-0.592209	0.136297	0.451433	-0.406191	0.492755	0.999984	TUB1
YBR204C	0.292391	0.62102	0.904447	0.788987	0.0806461	0.34661	-0.406184	0.531331	0.999984	LDH1
YIL143C	-0.142015	0.807262	0.955419	0.360029	0.367518	0.694569	-0.40602	0.499053	0.999984	SSL2
YKL096W	-1.03297	0.133408	0.486739	-0.56786	0.242935	0.58777	-0.405401	0.637392	0.999984	CWP1
YKL162C	1.73527	0.020058	0.165051	2.20756	0.000208507	0.00800981	-0.405307	0.618017	0.999984
YGR198W	-0.811106	0.19359	0.581799	-0.320681	0.442782	0.756091	-0.405001	0.532765	0.999984	YPP1
YOL020W	-1.39026	0.0232708	0.182388	-0.92801	0.0325673	0.207776	-0.404913	0.544807	0.999984	TAT2
YDL020C	-0.172265	0.742994	0.936105	0.305146	0.452145	0.762852	-0.404298	0.514801	0.999984	RPN4
YGL151W	-1.00399	0.127613	0.476502	-0.49232	0.225314	0.568988	-0.403962	0.531484	0.999984	NUT1
YPL159C	0.777056	0.181623	0.562733	1.25615	0.00915153	0.0945035	-0.403459	0.572595	0.999984	PET20
YFL031W	-0.449402	0.386803	0.785262	0.0394767	0.913505	0.959098	-0.403145	0.481017	0.999984	HAC1
YNL055C	0.347931	0.453669	0.824888	0.835894	0.0402611	0.237322	-0.402787	0.459139	0.999984	POR1
YOL143C	-0.332793	0.570141	0.890408	0.149023	0.780677	0.924948	-0.401678	0.584387	0.999984	RIB4
YPR075C	0.0836197	0.881261	0.95967	0.565658	0.195585	0.532018	-0.40162	0.536313	0.999984	OPY2
YFL045C	-1.4397	0.00828736	0.0920745	-0.945628	0.0215333	0.160891	-0.401409	0.497228	0.999984	SEC53
YCR024C-A	-1.65447	0.010108	0.10584	-1.15822	0.106958	0.397101	-0.401147	0.640178	0.999984	PMP1
YMR316W	-0.718657	0.137037	0.491487	-0.242805	0.569298	0.826433	-0.400703	0.489876	0.999984	DIA1
YNL041C	-0.907679	0.125744	0.474178	-0.428407	0.291084	0.637101	-0.400694	0.504361	0.999984	COG6
YCR083W	1.00607	0.152743	0.522071	1.47807	0.0112118	0.106342	-0.399852	0.636806	0.999984	TRX3
YJL012C	-0.730955	0.192327	0.58045	-0.255405	0.51534	0.799877	-0.399316	0.528973	0.999984	VTC4
YBR201W	-0.84737	0.304247	0.711288	-0.422135	0.451966	0.762778	-0.399204	0.6881	0.999984	DER1
YOR320C	-0.288079	0.682584	0.920393	0.14503	0.748797	0.91141	-0.398896	0.577028	0.999984	GNT1
YOR007C	-0.204329	0.698111	0.925068	0.273151	0.487232	0.786114	-0.398252	0.5032	0.999984	SGT2
YDL124W	-0.281372	0.604091	0.898532	0.18904	0.648777	0.868986	-0.398057	0.519944	0.999984
YNL239W	-0.525187	0.279695	0.687597	-0.0399793	0.91618	0.959994	-0.397968	0.45061	0.999984	LAP3
YCL028W	-0.317373	0.574174	0.891313	0.147647	0.73191	0.903296	-0.397467	0.517552	0.999984	RNQ1
YGL035C	-0.660385	0.327979	0.737999	-0.19244	0.676869	0.882702	-0.396218	0.574606	0.999984	MIG1
YHR064C	-1.51119	0.00974269	0.103106	-1.01616	0.0156116	0.132569	-0.39603	0.549431	0.999984	SSZ1
YDR494W	0.240638	0.66122	0.919068	0.707812	0.0979799	0.383698	-0.395849	0.528015	0.999984	RSM28
YJR135W-A	0.199831	0.809571	0.955419	0.680348	0.32763	0.665753	-0.395805	0.672058	0.999984	TIM8
YLL018C	-1.35462	0.0202229	0.165719	-0.876595	0.0620677	0.301708	-0.395671	0.610655	0.999984	DPS1
YML019W	-0.552158	0.40883	0.800668	-0.0797369	0.875351	0.954637	-0.394967	0.574004	0.999984	OST6
YOR043W	-0.459629	0.425549	0.805941	0.0108772	0.963978	0.975203	-0.394939	0.540397	0.999984	WHI2
YLR293C	-0.689002	0.206884	0.5991	-0.214391	0.68443	0.887306	-0.394533	0.58282	0.999984	GSP1
YMR113W	-0.824229	0.26171	0.666997	-0.341606	0.49288	0.788245	-0.39383	0.603964	0.999984	FOL3
YML130C	-1.71064	0.00116313	0.0261087	-1.22944	0.00165126	0.0310612	-0.392705	0.483642	0.999984	ERO1
YNL257C	-0.380631	0.558375	0.887029	0.11539	0.773972	0.920113	-0.392609	0.570008	0.999984	SIP3
YLR204W	-0.613951	0.371254	0.772166	-0.110589	0.815128	0.931763	-0.391691	0.587049	0.999984	QRI5
YKL157W	-0.616526	0.207668	0.5991	-0.139064	0.704758	0.896067	-0.391532	0.447908	0.999984	APE2
YOR093C	-0.544453	0.495234	0.852337	-0.117988	0.781245	0.924948	-0.391382	0.615121	0.999984	CMR2
YFR009W	-1.08425	0.050908	0.291598	-0.592532	0.126788	0.432351	-0.390069	0.503323	0.999984	GCN20
YML110C	-0.751289	0.192408	0.58045	-0.274666	0.546816	0.81642	-0.389844	0.565419	0.999984	COQ5
YGL191W	1.40101	0.00587372	0.0742754	1.86241	0.000409567	0.0125018	-0.389098	0.586895	0.999984	COX13
YGR154C	-1.13607	0.0352976	0.231989	-0.657189	0.094332	0.377529	-0.388601	0.5206	0.999984	GTO1
YAL014C	0.0662858	0.89711	0.959787	0.550305	0.212523	0.552985	-0.388419	0.587805	0.999984	SYN8
YEL005C	-0.140151	0.795475	0.951493	0.241507	0.652644	0.87021	-0.388268	0.665214	0.999984	VAB2
YGR124W	-1.10949	0.0483686	0.283199	-0.64036	0.12519	0.430542	-0.3881	0.576845	0.999984	ASN2
YOR103C	-0.0628127	0.898749	0.959787	0.384308	0.476078	0.780607	-0.38789	0.611114	0.999984	OST2
YNL336W	0.0592892	0.905415	0.961642	0.532353	0.178349	0.508449	-0.387206	0.468227	0.999984	COS1
YHR018C	-0.532202	0.358938	0.762153	-0.0569639	0.900054	0.958078	-0.387159	0.612642	0.999984	ARG4
YJR070C	-1.55026	0.0106392	0.108811	-1.07552	0.0488397	0.261916	-0.386317	0.60627	0.999984	LIA1
YER042W	0.623879	0.298702	0.706249	1.08493	0.0586774	0.292564	-0.386237	0.611334	0.999984	MXR1
YDR378C	-0.696738	0.391494	0.787933	-0.233611	0.665516	0.87684	-0.386082	0.665056	0.999984	LSM6
YPL090C	-1.42141	0.0183001	0.156778	-0.948185	0.094761	0.37764	-0.385145	0.650787	0.999984	RPS6A
YGR214W	-1.88215	0.00530104	0.0713658	-1.43398	0.00575296	0.0710874	-0.384949	0.617961	0.999984	RPS0A
YNL231C	-0.88335	0.107473	0.43723	-0.422506	0.291247	0.637101	-0.3835	0.528917	0.999984	PDR16
YEL036C	-1.27304	0.0578289	0.306408	-0.804295	0.0895378	0.36719	-0.383321	0.626242	0.999984	ANP1
YDL027C	-0.188428	0.748933	0.937865	0.277458	0.502162	0.792045	-0.383035	0.529432	0.999984	MRX9
YJL153C	-1.19209	0.0192774	0.161772	-0.728497	0.0415647	0.240734	-0.382983	0.502917	0.999984	INO1
YBR017C	-1.49688	0.0298793	0.210431	-0.978891	0.0226663	0.166662	-0.382056	0.597185	0.999984	KAP104
YMR246W	-1.4624	0.00500624	0.0697701	-1.00601	0.0185192	0.147471	-0.381671	0.540482	0.999984	FAA4
YAR028W	-0.087933	0.87588	0.95967	0.374075	0.524278	0.803854	-0.380172	0.617219	0.999984
YKR091W	0.0923935	0.883104	0.95967	0.546114	0.297268	0.643417	-0.379568	0.600751	0.999984	SRL3
YFL029C	0.503947	0.48172	0.846235	0.892891	0.0421806	0.242393	-0.379526	0.61922	0.999984	CAK1
YDR156W	-0.318291	0.600562	0.896877	0.108064	0.839989	0.942421	-0.378944	0.604401	0.999984	RPA14
YGR155W	-1.0863	0.0292688	0.208731	-0.625391	0.101232	0.38649	-0.378819	0.494144	0.999984	CYS4
YDR297W	-1.53299	0.0122649	0.120615	-1.07439	0.0515001	0.270029	-0.377888	0.636209	0.999984	SUR2
YKL027W	-0.785795	0.238939	0.638139	-0.292706	0.554336	0.820493	-0.377805	0.620388	0.999984	TCD2
YBL106C	-0.535685	0.501192	0.85499	-0.119821	0.795163	0.925492	-0.377143	0.655868	0.999984	SRO77
YJR121W	0.258665	0.587192	0.895177	0.720835	0.0527154	0.274482	-0.37695	0.470213	0.999984	ATP2
YLR439W	-0.212006	0.712152	0.927203	0.233928	0.646366	0.868217	-0.376583	0.571294	0.999984	MRPL4
YGR284C	-0.221825	0.688979	0.921122	0.217284	0.59676	0.841346	-0.376004	0.549622	0.999984	ERV29
YML026C	-1.6686	0.0247241	0.187542	-1.21219	0.0487029	0.261916	-0.375951	0.666461	0.999984	RPS18B
YDR070C	1.98063	0.000886902	0.0218035	2.42163	4.79e-08	1.23e-05	-0.375924	0.550976	0.999984	FMP16
YOL032W	0.533579	0.368188	0.769661	0.98954	0.027619	0.186908	-0.375913	0.612334	0.999984	OPI10
YNL189W	-0.255108	0.619891	0.904447	0.208892	0.590547	0.839895	-0.375775	0.49918	0.999984	SRP1
YDR487C	-0.686505	0.247154	0.649558	-0.251063	0.558946	0.821478	-0.375599	0.560078	0.999984	RIB3
YPR115W	0.399024	0.526701	0.872251	0.885151	0.0190441	0.148539	-0.375118	0.546096	0.999984	RGC1
YJR064W	-0.928088	0.113997	0.448509	-0.466956	0.282818	0.630132	-0.374523	0.568118	0.999984	CCT5
YCL047C	-0.831936	0.239582	0.638632	-0.414341	0.448496	0.760028	-0.373587	0.646464	0.999984	POF1
YNL045W	0.128237	0.792273	0.950536	0.588176	0.114358	0.410938	-0.372334	0.480594	0.999984	LAP2
YDR447C	-1.23635	0.152474	0.521636	-0.74328	0.355429	0.685291	-0.3718	0.720751	0.999984	RPS17B
YBR072W	-0.212139	0.707547	0.925163	0.235244	0.60999	0.850522	-0.371534	0.619327	0.999984	HSP26
YER072W	0.443651	0.43457	0.811276	0.899867	0.0632219	0.302298	-0.371435	0.558548	0.999984	VTC1
YDR326C	-0.426826	0.47547	0.842018	0.0222575	0.952828	0.971413	-0.371374	0.537945	0.999984	YSP2
YGL166W	-0.37977	0.545832	0.882157	0.0689143	0.863828	0.951441	-0.371234	0.54989	0.999984	CUP2
YJL052W	-0.944937	0.0444737	0.270301	-0.498728	0.228158	0.571394	-0.370949	0.522197	0.999984	TDH1
YOL117W	0.113148	0.848306	0.95967	0.569766	0.198161	0.534137	-0.370504	0.615446	0.999984	RRI2
YGR267C	0.126093	0.812412	0.955419	0.560427	0.175918	0.504269	-0.368826	0.550797	0.999984	FOL2
YIL045W	-0.127705	0.821863	0.956795	0.330761	0.428467	0.746546	-0.368217	0.54498	0.999984	PIG2
YPR161C	-0.827343	0.181666	0.562733	-0.360394	0.388062	0.710566	-0.367518	0.567966	0.999984	SGV1
YBR058C	-0.705172	0.225599	0.621381	-0.277472	0.483696	0.784794	-0.367463	0.539725	0.999984	UBP14
YKL212W	-1.50793	0.0102179	0.106321	-1.05539	0.0101544	0.101467	-0.367366	0.570071	0.999984	SAC1
YJR152W	-0.721168	0.382701	0.782735	-0.352362	0.482526	0.784794	-0.366806	0.661568	0.999984	DAL5
YNL271C	-0.315318	0.641744	0.913349	0.181653	0.624096	0.857695	-0.3667	0.608316	0.999984	BNI1
YEL020W-A	-0.327846	0.588401	0.895727	0.108935	0.848179	0.945259	-0.366669	0.684489	0.999984	TIM9
YIL067C	-0.636365	0.470795	0.836693	-0.202748	0.668319	0.877878	-0.366611	0.656085	0.999984
YGL121C	0.161204	0.807158	0.955419	0.603275	0.247582	0.593083	-0.366023	0.634673	0.999984	GPG1
YLR026C	-0.476303	0.445016	0.819625	-0.0151193	0.968991	0.977299	-0.364567	0.592453	0.999984	SED5
YPR181C	-0.319621	0.542924	0.880694	0.134622	0.726647	0.901343	-0.364305	0.54943	0.999984	SEC23
YDR383C	-0.243585	0.777939	0.947098	0.188003	0.723337	0.901343	-0.364277	0.71117	0.999984	NKP1
YOR070C	0.756222	0.220509	0.617238	1.20214	0.00424647	0.0598	-0.364139	0.576079	0.999984	GYP1
YOL098C	-1.20982	0.0546203	0.299012	-0.724805	0.0774372	0.337935	-0.363201	0.576179	0.999984	SDD3
YOR027W	0.273756	0.59518	0.896877	0.722723	0.106429	0.396181	-0.363144	0.592405	0.999984	STI1
YGL148W	-1.1691	0.107304	0.43723	-0.740294	0.136255	0.451433	-0.36302	0.678143	0.999984	ARO2
YDL066W	-0.516546	0.331884	0.742984	-0.0619198	0.870927	0.953863	-0.362807	0.530919	0.999984	IDP1
YMR235C	-0.89815	0.134931	0.488669	-0.449274	0.296198	0.642026	-0.36242	0.572244	0.999984	RNA1
YNR006W	0.322459	0.54057	0.878316	0.775187	0.0844521	0.355003	-0.362406	0.57281	0.999984	VPS27
YDR427W	0.174837	0.729355	0.932042	0.609365	0.124444	0.429915	-0.362227	0.514827	0.999984	RPN9
YKL073W	-1.31137	0.0192207	0.161772	-0.868948	0.0298482	0.195119	-0.362216	0.573869	0.999984	LHS1
YLR197W	-1.50296	0.0216025	0.172385	-1.02119	0.0213881	0.160397	-0.361172	0.632427	0.999984	NOP56
YPL118W	0.204669	0.706881	0.925068	0.644642	0.109087	0.402099	-0.360777	0.530251	0.999984	MRP51
YFR032C-A	-0.953372	0.144563	0.508604	-0.535511	0.449762	0.761104	-0.360395	0.676942	0.999984	RPL29
YOR165W	-1.00691	0.0756088	0.358395	-0.544242	0.187191	0.521152	-0.360311	0.566954	0.999984	SEY1
YOR152C	1.52366	0.0549162	0.299119	1.96147	0.00841871	0.0892772	-0.360256	0.705479	0.999984	ATG40
YHR150W	-0.201994	0.757081	0.941385	0.240289	0.570941	0.827165	-0.359997	0.596725	0.999984	PEX28
YGR100W	-0.262968	0.663727	0.919068	0.20232	0.620146	0.855962	-0.359988	0.585845	0.999984	MDR1
YIL173W	-0.310109	0.62155	0.904447	0.171387	0.654141	0.870491	-0.359162	0.587881	0.999984	VTH1
YEL027W	-0.0286598	0.952513	0.974041	0.409317	0.318122	0.661427	-0.359127	0.490514	0.999984	VMA3
YLR303W	-1.87066	0.000468843	0.0142745	-1.42594	0.00816037	0.0877745	-0.359067	0.633282	0.999984	MET17
YIL062C	0.215348	0.673131	0.919068	0.647084	0.167156	0.494205	-0.359033	0.572361	0.999984	ARC15
YDR415C	-0.115786	0.863483	0.95967	0.31105	0.545019	0.815939	-0.358901	0.632997	0.999984
YLL050C	0.0885456	0.856369	0.95967	0.52606	0.198141	0.534137	-0.35827	0.509584	0.999984	COF1
YOR160W	-0.522012	0.436626	0.813254	-0.102745	0.820002	0.933222	-0.35819	0.601	0.999984	MTR10
YMR142C	-1.3701	0.0323987	0.219956	-0.936782	0.078402	0.34026	-0.358043	0.666226	0.999984	RPL13B
YGL073W	-0.403275	0.502236	0.85499	0.0489333	0.899848	0.958078	-0.357649	0.565805	0.999984	HSF1
YIR034C	1.96419	0.000178113	0.00697991	2.40989	5.94e-06	0.000620685	-0.357327	0.623595	0.999984	LYS1
YOL149W	-0.438253	0.565381	0.89036	0.00867891	0.98568	0.988306	-0.3563	0.658297	0.999984	DCP1
YDR216W	0.606316	0.302461	0.709206	1.0405	0.0110789	0.105859	-0.356216	0.612311	0.999984	ADR1
YDL100C	-1.15664	0.0275776	0.20176	-0.723179	0.0623893	0.301857	-0.355769	0.526918	0.999984	GET3
YDR461C-A	0.739525	0.303687	0.710819	1.15957	0.0573635	0.289773	-0.353703	0.671928	0.999984	CMI8
YER037W	-1.0864	0.16566	0.542957	-0.660333	0.23916	0.584395	-0.353702	0.715204	0.999984	PHM8
YPL270W	0.0380151	0.939229	0.970112	0.479203	0.236788	0.581906	-0.353399	0.564816	0.999984	MDL2
YGL255W	-1.54205	0.021149	0.170138	-1.11549	0.0683165	0.316735	-0.353317	0.727625	0.999984	ZRT1
YNL084C	-0.0128855	0.968809	0.978878	0.425217	0.294086	0.64021	-0.35327	0.533579	0.999984	END3
YDR118W	-0.670109	0.421621	0.805941	-0.202412	0.69452	0.892165	-0.35191	0.668654	0.999984	APC4
YER166W	-0.986233	0.110451	0.44069	-0.549177	0.15945	0.485781	-0.351774	0.571217	0.999984	DNF1
YLR422W	-0.377044	0.567872	0.89036	0.106018	0.793121	0.925492	-0.351146	0.6086	0.999984	DCK1
YDR519W	-0.343973	0.542093	0.87992	0.0755418	0.878229	0.954856	-0.349622	0.607317	0.999984	FPR2
YJR065C	0.089184	0.860655	0.95967	0.52977	0.171524	0.498763	-0.349544	0.525433	0.999984	ARP3
YJL222W	-0.29606	0.638558	0.910779	0.175061	0.646037	0.868217	-0.348538	0.600039	0.999984	VTH2
YNL091W	-0.717894	0.249524	0.651892	-0.264368	0.497601	0.789933	-0.348519	0.585827	0.999984	NST1
YDR320C-A	0.236537	0.801787	0.953568	0.676479	0.295224	0.641697	-0.347135	0.72192	0.999984	DAD4
YBR282W	-0.254221	0.705908	0.925068	0.192536	0.731917	0.903296	-0.347128	0.638313	0.999984	MRPL27
YOL016C	-0.114489	0.813425	0.955419	0.318406	0.398096	0.720759	-0.346887	0.519938	0.999984	CMK2
YHR079C	-0.196528	0.790098	0.949883	0.292367	0.457814	0.767836	-0.346551	0.629303	0.999984	IRE1
YPR160W	-0.353858	0.452594	0.824335	0.0753019	0.85337	0.947154	-0.345809	0.547485	0.999984	GPH1
YDR035W	0.079725	0.879906	0.95967	0.509427	0.267362	0.614369	-0.345609	0.612784	0.999984	ARO3
YNL278W	-0.0539949	0.933451	0.96883	0.344004	0.394546	0.717322	-0.345442	0.607154	0.999984	CAF120
YAL012W	-1.35864	0.013321	0.127342	-0.926071	0.0444486	0.247292	-0.345392	0.622066	0.999984	CYS3
YGR189C	0.0127146	0.96948	0.978878	0.443832	0.26789	0.614369	-0.345353	0.590856	0.999984	CRH1
YOR114W	0.569975	0.506242	0.857041	0.992588	0.137504	0.452279	-0.34496	0.710434	0.999984	DPI34
YPL259C	0.269468	0.600105	0.896877	0.692206	0.0884673	0.365186	-0.343916	0.533553	0.999984	APM1
YHR071W	0.466841	0.454543	0.824888	0.882837	0.0239978	0.171322	-0.343264	0.58315	0.999984	PCL5
YIL051C	-0.093584	0.8739	0.95967	0.33076	0.517017	0.800898	-0.34311	0.647055	0.999984	MMF1
YJR134C	-1.23199	0.074266	0.353724	-0.767852	0.0684068	0.316752	-0.342838	0.62024	0.999984	SGM1
YCR008W	0.192301	0.741393	0.936105	0.628592	0.147196	0.468063	-0.342455	0.619024	0.999984	SAT4
YOL039W	-0.945593	0.153596	0.52408	-0.514483	0.422975	0.742249	-0.342157	0.729267	0.999984	RPP2A
YPR106W	0.702034	0.339277	0.75146	1.10296	0.0496093	0.264286	-0.342053	0.664812	0.999984	ISR1
YDR470C	0.0763334	0.867651	0.95967	0.521317	0.231559	0.574019	-0.341959	0.619585	0.999984	UGO1
YOR085W	-0.195491	0.716102	0.929898	0.238409	0.654521	0.870574	-0.340653	0.645395	0.999984	OST3
YPR072W	-0.381039	0.535711	0.875839	0.0746156	0.848507	0.945259	-0.340464	0.612582	0.999984	NOT5
YPL135W	0.790003	0.114304	0.448919	1.20645	0.00414207	0.0584756	-0.34027	0.569696	0.999984	ISU1
YLR088W	-0.478711	0.425646	0.805941	-0.0505832	0.912531	0.959066	-0.340101	0.606776	0.999984	GAA1
YOR208W	0.903316	0.125516	0.474114	1.32226	0.00124413	0.0264186	-0.339918	0.609893	0.999984	PTP2
YBL003C	-0.219931	0.680322	0.920393	0.199263	0.652476	0.87021	-0.339856	0.587986	0.999984	HTA2
YHR039C	-0.305022	0.609989	0.900705	0.114981	0.807835	0.929661	-0.339205	0.644846	0.999984	MSC7
YJR122W	0.690411	0.257394	0.663829	1.10284	0.0100848	0.101467	-0.338687	0.588209	0.999984	IBA57
YBL099W	0.242138	0.616157	0.904447	0.66906	0.100743	0.385766	-0.338018	0.555846	0.999984	ATP1
YJL034W	-0.764873	0.115407	0.452705	-0.342771	0.417748	0.738596	-0.337451	0.587987	0.999984	KAR2
YGR111W	0.0328047	0.937834	0.969683	0.470819	0.278132	0.62599	-0.337449	0.594869	0.999984
YKL181W	-0.273761	0.627584	0.907011	0.156226	0.732733	0.903296	-0.337373	0.59691	0.999984	PRS1
YPL006W	0.30275	0.594216	0.896877	0.716951	0.0715784	0.323271	-0.337372	0.569474	0.999984	NCR1
YDR292C	-0.394473	0.491274	0.848739	0.0305155	0.93472	0.964767	-0.337279	0.578856	0.999984	SRP101
YGR148C	-1.65245	0.0101443	0.10594	-1.22854	0.0232189	0.168209	-0.335438	0.6849	0.999984	RPL24B
YPL098C	0.314667	0.644268	0.914392	0.727401	0.239999	0.58489	-0.335216	0.683253	0.999984	MGR2
YGL228W	-0.104013	0.840868	0.95967	0.321429	0.419071	0.73946	-0.334449	0.563562	0.999984	SHE10
YDL111C	-0.0952043	0.877859	0.95967	0.306768	0.539186	0.812754	-0.332846	0.638743	0.999984	RRP42
YGR065C	0.388012	0.462068	0.829931	0.802684	0.0506429	0.267122	-0.332578	0.607427	0.999984	VHT1
YCR044C	-0.306182	0.688088	0.921122	0.0608646	0.910122	0.958483	-0.332284	0.680355	0.999984	PER1
YOR011W	-1.96727	0.0362897	0.236241	-1.63771	0.000427626	0.012976	-0.330953	0.712354	0.999984	AUS1
YEL063C	-0.378487	0.469837	0.836427	0.0264962	0.945493	0.968299	-0.330424	0.549683	0.999984	CAN1
YML124C	-0.804884	0.189958	0.576591	-0.378246	0.372202	0.698652	-0.328973	0.607406	0.999984	TUB3
YBL032W	-0.44541	0.498012	0.853673	-0.0285502	0.905876	0.958483	-0.328654	0.655001	0.999984	HEK2
YGL106W	-0.0781028	0.903866	0.960661	0.324429	0.483593	0.784794	-0.328181	0.62639	0.999984	MLC1
YOR175C	-1.23836	0.0246814	0.187542	-0.814992	0.0400275	0.236191	-0.327798	0.575241	0.999984	ALE1
YDR255C	0.752704	0.164577	0.54287	1.15094	0.00409105	0.0579001	-0.327597	0.560668	0.999984	RMD5
YDL025C	-0.217342	0.688544	0.921122	0.191264	0.624998	0.857872	-0.326841	0.561207	0.999984	RTK1
YDL244W	0.284688	0.68843	0.921122	0.704224	0.270634	0.616914	-0.326045	0.716189	0.999984	THI13
YPL203W	0.658162	0.204408	0.595872	1.06394	0.0151021	0.130002	-0.325834	0.597057	0.999984	TPK2
YKL116C	0.901537	0.182483	0.564272	1.29936	0.00331993	0.0503969	-0.324163	0.646789	0.999984	PRR1
YLR267W	1.55187	0.00131663	0.0276285	1.95727	5.15e-07	0.000103942	-0.324098	0.526154	0.999984	BOP2
YJL053W	-0.534803	0.370844	0.772166	-0.135282	0.762094	0.914621	-0.323839	0.619991	0.999984	PEP8
YLR148W	-0.457549	0.448569	0.82244	-0.0457748	0.911408	0.958778	-0.323795	0.608009	0.999984	PEP3
YBL093C	-0.781098	0.163861	0.542459	-0.377441	0.428408	0.746546	-0.321165	0.630527	0.999984	ROX3
YLL055W	0.00407479	0.9687	0.978878	0.392933	0.382094	0.706716	-0.320852	0.609719	0.999984	YCT1
YLR195C	-1.2011	0.0585308	0.308475	-0.800346	0.0677223	0.315015	-0.320487	0.650752	0.999984	NMT1
YDL132W	-0.758035	0.168919	0.548468	-0.340858	0.386946	0.710349	-0.320441	0.595877	0.999984	CDC53
YDL051W	-0.536522	0.427292	0.805941	-0.115898	0.799884	0.926871	-0.320111	0.685064	0.999984	LHP1
YOL157C	0.138064	0.804362	0.954651	0.512779	0.2916	0.637101	-0.319957	0.633123	0.999984	IMA2
YNL126W	-1.35483	0.0996822	0.414695	-0.985897	0.0574309	0.289823	-0.319434	0.699659	0.999984	SPC98
YHR193C	-0.473025	0.373841	0.773478	-0.0768241	0.869198	0.95345	-0.319365	0.631471	0.999984	EGD2
YML041C	0.270608	0.753756	0.939106	0.57925	0.279367	0.62813	-0.319157	0.722343	0.999984	VPS71
YFL017W-A	0.0941223	0.882631	0.95967	0.575709	0.468748	0.776708	-0.319023	0.7511	0.999984	SMX2
YMR019W	-0.712656	0.406111	0.798503	-0.328669	0.451503	0.762452	-0.318762	0.690202	0.999984	STB4
YBR286W	0.137072	0.765593	0.942689	0.531495	0.186919	0.520736	-0.318502	0.557241	0.999984	APE3
YKR004C	0.263607	0.73132	0.932527	0.660799	0.275338	0.622681	-0.318036	0.70207	0.999984	ECM9
YIL126W	-1.11936	0.0380479	0.244144	-0.70733	0.0790205	0.341676	-0.317819	0.594292	0.999984	STH1
YEL066W	0.863054	0.258379	0.663829	1.25449	0.0621825	0.301857	-0.316127	0.743184	0.999984	HPA3
YHR068W	-1.8228	0.0149612	0.137393	-1.45992	0.00730172	0.082137	-0.315785	0.732684	0.999984	DYS1
YML016C	-0.851403	0.295068	0.702033	-0.48875	0.351534	0.682054	-0.315244	0.714177	0.999984	PPZ1
YNL148C	-0.601165	0.512515	0.862232	-0.213959	0.668093	0.877878	-0.315042	0.715391	0.999984	ALF1
YOR142W	1.00185	0.064218	0.325318	1.39687	0.00101155	0.0231109	-0.314808	0.613877	0.999984	LSC1
YOL011W	-0.624818	0.359759	0.762244	-0.24503	0.576432	0.830173	-0.314719	0.656601	0.999984	PLB3
YKR007W	-0.79681	0.291629	0.699131	-0.396619	0.441309	0.756043	-0.314252	0.686449	0.999984	MEH1
YDR293C	-0.100958	0.838966	0.95967	0.296267	0.42217	0.742214	-0.313692	0.546842	0.999984	SSD1
YER022W	-0.663607	0.293736	0.701211	-0.271549	0.509945	0.796801	-0.313254	0.623698	0.999984	SRB4
YPR040W	-0.102544	0.844757	0.95967	0.280328	0.517577	0.801074	-0.312936	0.610656	0.999984	TIP41
YFR006W	-0.696221	0.226037	0.621719	-0.278311	0.487534	0.786177	-0.312504	0.599019	0.999984
YPL004C	0.938167	0.0439991	0.267921	1.33228	0.00029125	0.00984843	-0.312439	0.520593	0.999984	LSP1
YDR353W	0.106057	0.82946	0.958474	0.495942	0.204538	0.541111	-0.311237	0.576924	0.999984	TRR1
YOR069W	-0.605984	0.294846	0.702033	-0.220919	0.581433	0.832492	-0.309744	0.599605	0.999984	VPS5
YDR056C	-0.269957	0.634446	0.907011	0.110962	0.800758	0.927	-0.309278	0.617066	0.999984	EMC10
YCR068W	0.385089	0.533139	0.873774	0.785367	0.062532	0.301857	-0.309005	0.639306	0.999984	ATG15
YOR330C	-0.353621	0.58232	0.894683	0.0278022	0.942415	0.966548	-0.308835	0.638672	0.999984	MIP1
YBR243C	-1.0672	0.1402	0.499022	-0.635878	0.226985	0.570554	-0.308259	0.682995	0.999984	ALG7
YDR208W	0.43735	0.427959	0.805941	0.824942	0.0286003	0.191131	-0.308243	0.601047	0.999984	MSS4
YJR005W	0.0452128	0.934141	0.96883	0.44618	0.259108	0.605623	-0.307211	0.594029	0.999984	APL1
YGR196C	-0.878674	0.22144	0.618221	-0.50397	0.281958	0.629832	-0.306241	0.688805	0.999984	FYV8
YOR261C	0.245855	0.624722	0.905928	0.628449	0.102185	0.387794	-0.305714	0.572656	0.999984	RPN8
YLR248W	0.366814	0.49551	0.852337	0.760717	0.0392577	0.234278	-0.303808	0.596648	0.999984	RCK2
YGR275W	-0.362597	0.672227	0.919068	0.0578573	0.900318	0.958178	-0.303544	0.717728	0.999984	RTT102
YGR082W	-0.38861	0.586612	0.895177	-0.0322415	0.896495	0.958078	-0.303182	0.724473	0.999984	TOM20
YDR463W	-0.0241988	0.948981	0.974041	0.37604	0.33433	0.670095	-0.302913	0.595354	0.999984	STP1
YIL107C	-0.372805	0.528634	0.872647	0.0139516	0.969733	0.977664	-0.302468	0.618113	0.999984	PFK26
YGR109W-B	-0.304825	0.676077	0.919874	0.0921071	0.859064	0.949402	-0.302435	0.728876	0.999984
YMR271C	0.530331	0.318244	0.727086	0.905888	0.0701189	0.320347	-0.30239	0.67435	0.999984	URA10
YOR386W	0.67904	0.236134	0.633211	1.07006	0.010132	0.101467	-0.302354	0.613824	0.999984	PHR1
YMR107W	1.63285	0.00761728	0.088414	2.00433	0.000353195	0.011205	-0.301941	0.7127	0.999984	SPG4
YER057C	0.690128	0.326224	0.73615	1.11326	0.0897869	0.367677	-0.301878	0.706514	0.999984	HMF1
YGL036W	0.81961	0.204596	0.595872	1.21576	0.00207178	0.0364746	-0.30169	0.668327	0.999984
YPR081C	-0.454067	0.510581	0.861871	-0.113935	0.783518	0.92538	-0.301189	0.660814	0.999984	GRS2
YPR127W	-0.445186	0.427801	0.805941	-0.0486982	0.90708	0.958483	-0.300818	0.62864	0.999984
YJL196C	-0.252843	0.654355	0.918662	0.123355	0.794955	0.925492	-0.300765	0.639007	0.999984	ELO1
YDL116W	-0.466509	0.421206	0.805941	-0.0643217	0.873447	0.953974	-0.300465	0.619797	0.999984	NUP84
YLR421C	0.151691	0.783319	0.949655	0.516349	0.192436	0.526924	-0.299366	0.60407	0.999984	RPN13
YLR092W	-0.437474	0.621261	0.904447	-0.151537	0.716745	0.898838	-0.298093	0.724751	0.999984	SUL2
YML048W	0.441836	0.361913	0.762753	0.818592	0.0351813	0.218831	-0.297694	0.570564	0.999984	GSF2
YGR146C	-0.657846	0.29062	0.697536	-0.267828	0.666	0.877041	-0.297532	0.707535	0.999984	ECL1
YKL053C-A	0.254211	0.702267	0.925068	0.587522	0.265455	0.613	-0.297362	0.687546	0.999984	MDM35
YJL003W	-0.314905	0.681295	0.920393	0.0442512	0.909265	0.958483	-0.296865	0.730811	0.999984	COX16
YFR042W	-0.25057	0.690944	0.921394	0.133363	0.781262	0.924948	-0.296146	0.669397	0.999984	KEG1
YOL068C	-0.17573	0.774579	0.945187	0.195706	0.629585	0.85959	-0.295901	0.63261	0.999984	HST1
YOL130W	0.219217	0.767992	0.943731	0.595301	0.194545	0.530467	-0.294467	0.739166	0.999984	ALR1
YBR177C	0.880951	0.0659464	0.329838	1.25752	0.000744922	0.0187793	-0.294074	0.558242	0.999984	EHT1
YIR033W	-1.09159	0.0390816	0.249481	-0.705217	0.062935	0.301857	-0.293654	0.609839	0.999984	MGA2
YMR054W	-0.369889	0.503229	0.855644	0.0158531	0.965478	0.975678	-0.292664	0.609736	0.999984	STV1
YBR302C	0.119565	0.816415	0.956259	0.500092	0.267151	0.614369	-0.292428	0.608604	0.999984	COS2
YGR234W	0.905852	0.0527665	0.296457	1.27664	0.000739468	0.0187254	-0.291729	0.555502	0.999984	YHB1
YMR020W	-0.560039	0.311589	0.71827	-0.183993	0.65716	0.872147	-0.291192	0.638929	0.999984	FMS1
YPL234C	0.0426925	0.929715	0.96883	0.411168	0.397377	0.72015	-0.29086	0.649516	0.999984	VMA11
YNL258C	-0.929624	0.101966	0.420837	-0.554702	0.17047	0.498453	-0.290231	0.623286	0.999984	DSL1
YHR106W	0.0149511	0.926871	0.96883	0.395139	0.352538	0.683124	-0.290152	0.676633	0.999984	TRR2
YOR266W	-0.432431	0.655012	0.918662	-0.199179	0.726449	0.901343	-0.289634	0.769604	0.999984	PNT1
YGR250C	0.0768441	0.87868	0.95967	0.447073	0.254311	0.600625	-0.288995	0.617913	0.999984	RIE1
YDL182W	1.53059	0.00248063	0.0412534	1.89708	7.6e-06	0.000753201	-0.287788	0.625858	0.999984	LYS20
YKL175W	-0.0535135	0.91729	0.96605	0.317213	0.498528	0.789933	-0.287138	0.72821	0.999984	ZRT3
YGR172C	0.233583	0.691437	0.921451	0.581328	0.259445	0.605907	-0.286922	0.681302	0.999984	YIP1
YJL093C	0.464876	0.553548	0.886174	0.807409	0.0654636	0.307657	-0.286776	0.703797	0.999984	TOK1
YOR198C	-0.843387	0.0929106	0.397785	-0.47194	0.267883	0.614369	-0.286699	0.646254	0.999984	BFR1
YLR260W	0.192133	0.753616	0.939106	0.599547	0.153215	0.476465	-0.285855	0.688818	0.999984	LCB5
YPL078C	0.662953	0.195865	0.58555	1.03361	0.0133473	0.11926	-0.285425	0.610346	0.999984	ATP4
YOR250C	-0.35369	0.558483	0.887029	0.0246847	0.954442	0.971563	-0.28523	0.676036	0.999984	CLP1
YPR011C	0.401684	0.667011	0.919068	0.706598	0.2021	0.538376	-0.285102	0.758783	0.999984
YBL014C	-0.78524	0.427527	0.805941	-0.508797	0.253013	0.599545	-0.284537	0.752647	0.999984	RRN6
YNL081C	-0.383369	0.545024	0.881479	-0.0371215	0.926292	0.963132	-0.28281	0.68114	0.999984	SWS2
YPL202C	0.365271	0.567819	0.89036	0.723697	0.157459	0.482984	-0.282484	0.681918	0.999984	AFT2
YGL022W	-0.36763	0.480439	0.846235	0.00578879	0.98099	0.984628	-0.282356	0.612329	0.999984	STT3
YCR005C	0.348321	0.490745	0.848739	0.708323	0.083526	0.353472	-0.282005	0.651797	0.999984	CIT2
YDR027C	-0.744416	0.21632	0.611569	-0.375071	0.340795	0.675726	-0.282	0.638422	0.999984	VPS54
YGL137W	-1.40869	0.00830485	0.0920745	-1.04041	0.00588362	0.0725432	-0.281789	0.633332	0.999984	SEC27
YHR200W	-0.000259432	0.981212	0.984462	0.365803	0.379473	0.703498	-0.281686	0.622509	0.999984	RPN10
YDL097C	0.298058	0.538335	0.877567	0.65778	0.0808734	0.34703	-0.281603	0.579682	0.999984	RPN6
YGR276C	0.0976724	0.869238	0.95967	0.451678	0.326236	0.665375	-0.280696	0.688821	0.999984	RNH70
YHR104W	0.237446	0.626923	0.907011	0.603304	0.165025	0.492285	-0.280528	0.635532	0.999984	GRE3
YJR031C	-1.585	0.0547247	0.299012	-1.20074	0.0143554	0.125558	-0.280382	0.743806	0.999984	GEA1
YDR148C	0.609093	0.232657	0.629193	0.973375	0.0149665	0.129427	-0.279983	0.610514	0.999984	KGD2
YIL125W	0.358982	0.478976	0.845579	0.725455	0.0505823	0.267122	-0.279278	0.612372	0.999984	KGD1
YKL126W	0.217057	0.669205	0.919068	0.580929	0.137733	0.452279	-0.279254	0.618554	0.999984	YPK1
YJL129C	0.559689	0.446448	0.821416	0.968409	0.0207684	0.157422	-0.279122	0.700144	0.999984	TRK1
YIL047C	-0.855238	0.146575	0.51114	-0.477188	0.252549	0.599545	-0.278406	0.667548	0.999984	SYG1
YEL059C-A	0.860754	0.352835	0.75863	1.2211	0.141738	0.459042	-0.277834	0.821372	0.999984	SOM1
YIL033C	0.592489	0.235188	0.632386	0.95773	0.0130459	0.117582	-0.27779	0.611105	0.999984	BCY1
YNL168C	0.242062	0.677817	0.920248	0.610133	0.219488	0.560887	-0.277768	0.678559	0.999984	FMP41
YKL214C	0.557503	0.476041	0.842364	0.92223	0.150283	0.473589	-0.277428	0.754128	0.999984	YRA2
YML057W	0.827549	0.124293	0.472618	1.18677	0.0042669	0.0599383	-0.277145	0.652167	0.999984	CMP2
YDR306C	0.236611	0.672038	0.919068	0.588577	0.153077	0.476465	-0.276915	0.645272	0.999984
YGL038C	0.011348	0.982668	0.984462	0.370564	0.372001	0.698652	-0.276695	0.636742	0.999984	OCH1
YCL010C	-0.38843	0.601731	0.896877	-0.066046	0.874418	0.954172	-0.27652	0.71337	0.999984	SGF29
YDL078C	0.0833386	0.871674	0.95967	0.456132	0.255943	0.602349	-0.276301	0.651054	0.999984	MDH3
YOR060C	-0.0577062	0.874773	0.95967	0.325006	0.511059	0.797399	-0.275548	0.729811	0.999984	SLD7
YER107C	-0.249431	0.706069	0.925068	0.116326	0.810425	0.931038	-0.274677	0.739618	0.999984	GLE2
YPR194C	-1.55115	0.28367	0.692958	-1.24233	0.017227	0.140987	-0.274359	0.798965	0.999984	OPT2
YCL025C	-1.31352	0.014717	0.136098	-0.960996	0.0434971	0.245009	-0.274242	0.697989	0.999984	AGP1
YKR093W	-1.04533	0.051544	0.293841	-0.704092	0.0933946	0.375244	-0.27352	0.655686	0.999984	PTR2
YDR436W	1.0408	0.0844485	0.379696	1.38632	0.000536312	0.0152535	-0.273332	0.670003	0.999984	PPZ2
YDR107C	-1.08956	0.109957	0.44069	-0.730663	0.124475	0.429915	-0.273235	0.701589	0.999984	TMN2
YKL140W	-0.132023	0.81227	0.955419	0.232	0.605258	0.847271	-0.272548	0.682032	0.999984	TGL1
YLL010C	0.429413	0.557642	0.887029	0.787731	0.0982946	0.384628	-0.272408	0.707996	0.999984	PSR1
YDR484W	-0.115589	0.839895	0.95967	0.21805	0.630467	0.860117	-0.272131	0.688605	0.999984	VPS52
YDR294C	-0.138192	0.8074	0.955419	0.237521	0.557973	0.821122	-0.271677	0.665634	0.999984	DPL1
YKL104C	-1.09771	0.0431172	0.263768	-0.732917	0.0656116	0.307987	-0.271424	0.651132	0.999984	GFA1
YJR139C	-0.498343	0.302344	0.709206	-0.145061	0.709986	0.897134	-0.271195	0.600507	0.999984	HOM6
YOL145C	-1.6783	0.0078204	0.0895433	-1.30847	0.00163433	0.0310612	-0.270013	0.701991	0.999984	CTR9
YPR189W	-0.830263	0.20204	0.591912	-0.466933	0.243676	0.588213	-0.269937	0.701528	0.999984	SKI3
YNL213C	-0.68511	0.420151	0.805941	-0.399473	0.42753	0.745619	-0.269548	0.751458	0.999984	RRG9
YMR252C	-0.330251	0.737449	0.934921	-0.0205007	0.949592	0.970209	-0.269496	0.778969	0.999984	MLO1
YLR109W	1.14006	0.0201464	0.165435	1.48695	0.000196261	0.00783467	-0.269322	0.634743	0.999984	AHP1
YML079W	0.515507	0.442515	0.816538	0.871074	0.10202	0.387691	-0.269086	0.708993	0.999984
YPL265W	-0.294023	0.590894	0.896322	0.0513196	0.909189	0.958483	-0.268772	0.70766	0.999984	DIP5
YLR087C	-1.07671	0.14982	0.517894	-0.711101	0.0733531	0.327451	-0.268564	0.715482	0.999984	CSF1
YOL042W	-0.178824	0.800672	0.953399	0.098107	0.832055	0.938784	-0.268215	0.755999	0.999984	NGL1
YML073C	-1.34206	0.0497585	0.289378	-0.9838	0.13196	0.443822	-0.267712	0.78042	0.999984	RPL6A
YGL156W	-0.381693	0.428568	0.805941	-0.0341117	0.928205	0.963616	-0.267582	0.61091	0.999984	AMS1
YDR096W	0.771062	0.154994	0.527033	1.12631	0.0114132	0.107777	-0.267479	0.694048	0.999984	GIS1
YNL317W	-0.0603611	0.885399	0.959698	0.328789	0.444199	0.757593	-0.266972	0.698276	0.999984	PFS2
YDR477W	-0.0429936	0.933	0.96883	0.306804	0.447965	0.759657	-0.266934	0.647652	0.999984	SNF1
YGR261C	-0.783409	0.174383	0.553657	-0.438793	0.285566	0.631582	-0.266114	0.655891	0.999984	APL6
YKL065C	0.884026	0.0678925	0.333398	1.2209	0.0193009	0.149715	-0.26596	0.708384	0.999984	YET1
YFR053C	1.16376	0.0356918	0.233501	1.50997	0.003531	0.0523347	-0.265774	0.737356	0.999984	HXK1
YGL178W	0.168787	0.773259	0.945187	0.530041	0.229124	0.571496	-0.265446	0.709897	0.999984	MPT5
YIL077C	0.0297025	0.955369	0.974293	0.375544	0.374308	0.70059	-0.26534	0.659617	0.999984	RCI37
YOL086C	-0.452929	0.740398	0.936105	-0.0983548	0.937563	0.965606	-0.265193	0.885183	0.999984	ADH1
YJR049C	-0.277998	0.634303	0.907011	0.0746535	0.859199	0.949402	-0.2651	0.666113	0.999984	UTR1
YOR014W	0.350888	0.54388	0.881321	0.712678	0.067462	0.314322	-0.264897	0.67391	0.999984	RTS1
YPL204W	-0.0884108	0.866567	0.95967	0.256411	0.571636	0.827543	-0.264875	0.697404	0.999984	HRR25
YDL176W	-0.274624	0.733594	0.932865	0.0111114	0.979063	0.983417	-0.264739	0.74146	0.999984
YNL265C	-0.150918	0.798469	0.952585	0.205128	0.672919	0.880438	-0.264197	0.688455	0.999984	IST1
YCL017C	0.215542	0.67349	0.919068	0.568909	0.136038	0.451354	-0.262855	0.630104	0.999984	NFS1
YGL043W	-0.97619	0.12307	0.469847	-0.661658	0.152612	0.476395	-0.262543	0.698456	0.999984	DST1
YGL253W	-1.27373	0.0459185	0.275372	-0.929145	0.0608201	0.29736	-0.262371	0.763918	0.999984	HXK2
YKL206C	0.0113108	0.939074	0.970112	0.328181	0.517932	0.801074	-0.261038	0.710299	0.999984	ADD66
YKL045W	-0.244373	0.702406	0.925068	0.131455	0.756409	0.913091	-0.260744	0.693577	0.999984	PRI2
YOR354C	-0.166874	0.773613	0.945187	0.189071	0.64691	0.868217	-0.260324	0.673395	0.999984	MSC6
YNL085W	-0.860855	0.112123	0.443783	-0.525683	0.173859	0.501614	-0.25994	0.64643	0.999984	MKT1
YFR039C	-0.572562	0.342792	0.753343	-0.222776	0.609442	0.850388	-0.259738	0.702759	0.999984	OSW7
YEL071W	-0.411215	0.403885	0.795939	-0.0696621	0.848983	0.945416	-0.259438	0.626905	0.999984	DLD3
YBR203W	0.660534	0.347784	0.75699	1.0464	0.0151477	0.130176	-0.259146	0.712937	0.999984	COS111
YJL147C	0.205094	0.787775	0.949883	0.533563	0.382585	0.706725	-0.25904	0.765487	0.999984	MRX5
YML116W	-0.522658	0.548314	0.884553	-0.289687	0.558248	0.821122	-0.258839	0.7689	0.999984	ATR1
YDL170W	-1.68031	0.0215515	0.172325	-1.32317	0.0064059	0.0766401	-0.258543	0.733055	0.999984	UGA3
YIL148W	-0.698249	0.222357	0.619105	-0.358604	0.498574	0.789933	-0.258344	0.729804	0.999984	RPL40A
YPL169C	-0.169422	0.772565	0.945187	0.147457	0.732067	0.903296	-0.257914	0.704006	0.999984	MEX67
YGR026W	0.0997241	0.852766	0.95967	0.453227	0.35773	0.686408	-0.257743	0.700502	0.999984
YDL207W	-0.911888	0.212749	0.606673	-0.536535	0.225361	0.568988	-0.257543	0.726776	0.999984	GLE1
YBR274W	-0.0587537	0.897148	0.959787	0.277578	0.592085	0.840499	-0.257054	0.769285	0.999984	CHK1
YML132W	0.0893263	0.862273	0.95967	0.431297	0.335041	0.670783	-0.256666	0.654537	0.999984	COS3
YPL074W	0.177879	0.773455	0.945187	0.53029	0.186535	0.52018	-0.256657	0.679178	0.999984	YTA6
YLR389C	-0.804857	0.227229	0.623697	-0.422304	0.309528	0.654206	-0.256505	0.731111	0.999984	STE23
YCR036W	-0.12245	0.839809	0.95967	0.217271	0.595615	0.841279	-0.25642	0.712137	0.999984	RBK1
YJL154C	-0.565401	0.289927	0.697536	-0.215175	0.570618	0.827165	-0.256235	0.645604	0.999984	VPS35
YOR278W	-0.17292	0.838588	0.95967	0.18097	0.751968	0.91141	-0.255533	0.765781	0.999984	HEM4
YDL127W	-0.183508	0.793069	0.95105	0.157448	0.799822	0.926871	-0.255306	0.780417	0.999984	PCL2
YOR117W	-0.285102	0.598139	0.896877	0.0688512	0.856373	0.948037	-0.254775	0.668665	0.999984	RPT5
YMR037C	0.146143	0.807891	0.955419	0.487029	0.222809	0.564019	-0.254294	0.707154	0.999984	MSN2
YGL143C	0.110639	0.900879	0.959787	0.469721	0.371612	0.698652	-0.254256	0.781595	0.999984	MRF1
YOL059W	-0.491281	0.334551	0.747264	-0.157106	0.715713	0.89874	-0.254218	0.691369	0.999984	GPD2
YDR181C	-0.144054	0.84138	0.95967	0.213957	0.644076	0.868042	-0.252997	0.728377	0.999984	SAS4
YMR197C	0.419634	0.437748	0.813706	0.740625	0.0984305	0.384628	-0.252702	0.670217	0.999984	VTI1
YGR270W	-0.749194	0.224427	0.620207	-0.371378	0.313488	0.657815	-0.252575	0.685877	0.999984	YTA7
YNL088W	-1.4806	0.0312724	0.217532	-1.1421	0.00647881	0.0769069	-0.252381	0.721758	0.999984	TOP2
YDR116C	0.0988096	0.860078	0.95967	0.401272	0.412457	0.734283	-0.251481	0.716493	0.999984	MRPL1
YNR030W	-0.655686	0.275247	0.682171	-0.3435	0.446119	0.759034	-0.251425	0.690965	0.999984	ALG12
YKL075C	-0.404652	0.519641	0.865995	-0.0637013	0.880047	0.954856	-0.251255	0.703275	0.999984
YNL074C	0.0931862	0.864284	0.95967	0.434426	0.393725	0.716522	-0.251247	0.72448	0.999984	MLF3
YLR237W	-0.907826	0.092903	0.397785	-0.580387	0.174544	0.502471	-0.250831	0.692973	0.999984	THI7
YPL007C	-0.621477	0.391028	0.787933	-0.258743	0.601223	0.843715	-0.250208	0.73932	0.999984	TFC8
YPL243W	-1.014	0.0740751	0.353666	-0.671	0.101761	0.387301	-0.249746	0.682327	0.999984	SRP68
YDR210W	-0.503547	0.355607	0.760653	-0.177501	0.71684	0.898838	-0.249158	0.681957	0.999984
YIL090W	0.372957	0.549869	0.885295	0.684458	0.129858	0.439369	-0.24835	0.706738	0.999984	ICE2
YGL040C	-0.23623	0.681666	0.920393	0.0970204	0.823367	0.934771	-0.247372	0.70987	0.999984	HEM2
YLR454W	0.719627	0.172885	0.553625	1.05398	0.00559214	0.0698646	-0.246305	0.659961	0.999984	FMP27
YOL009C	0.648887	0.381854	0.781881	0.980215	0.0756346	0.333505	-0.246219	0.757858	0.999984	MDM12
YMR110C	1.11965	0.0309816	0.216652	1.44081	0.00138869	0.0280069	-0.246054	0.706483	0.999984	HFD1
YER073W	-1.28268	0.0707653	0.34409	-0.965703	0.0559478	0.285399	-0.245611	0.758355	0.999984	ALD5
YMR148W	0.857141	0.274162	0.681865	1.17924	0.107372	0.397592	-0.245023	0.779693	0.999984	OSW5
YJL050W	-1.51973	0.0287744	0.206695	-1.17665	0.008442	0.0892772	-0.245016	0.729846	0.999984	MTR4
YNR036C	-0.27396	0.652797	0.917532	0.0481349	0.899507	0.958078	-0.244957	0.716535	0.999984	MRPS12
YOR124C	-0.456128	0.409336	0.800898	-0.124893	0.746186	0.909917	-0.244764	0.672935	0.999984	UBP2
YNL104C	0.156413	0.758191	0.941495	0.482532	0.204595	0.541111	-0.24458	0.65951	0.999984	LEU4
YNL280C	0.573542	0.354162	0.759553	0.886315	0.062593	0.301857	-0.244446	0.725468	0.999984	ERG24
YBL064C	1.26681	0.0152256	0.138714	1.58571	0.00101497	0.0231109	-0.244076	0.70932	0.999984	PRX1
YBR199W	0.21125	0.665927	0.919068	0.537563	0.15416	0.477665	-0.243769	0.635218	0.999984	KTR4
YKL106W	-1.01914	0.164527	0.54287	-0.709691	0.167985	0.494325	-0.24354	0.761019	0.999984	AAT1
YEL050C	-0.311217	0.632794	0.907011	0.000881992	0.99671	0.996886	-0.243316	0.72265	0.999984	RML2
YKR038C	-0.658909	0.34616	0.756916	-0.333998	0.49447	0.789206	-0.242801	0.747716	0.999984	KAE1
YER044C	0.745192	0.183001	0.564573	1.06125	0.0507164	0.26716	-0.242769	0.740458	0.999984	ERG28
YDL104C	0.420634	0.671519	0.919068	0.736662	0.207755	0.54567	-0.241989	0.800819	0.999984	QRI7
YMR095C	-0.50237	0.449691	0.823637	-0.181618	0.707958	0.897086	-0.241762	0.75174	0.999984	SNO1
YDR050C	-1.51092	0.0102543	0.106321	-1.18514	0.0206495	0.156731	-0.241687	0.770142	0.999984	TPI1
YGR205W	1.02029	0.109657	0.44069	1.31134	0.00369822	0.0541032	-0.240375	0.735818	0.999984	TDA10
YLR142W	2.62588	0.000128457	0.00540887	2.93899	7.11e-07	0.000133914	-0.240089	0.800948	0.999984	PUT1
YBL087C	-1.51322	0.0649161	0.327727	-1.23838	0.12722	0.433271	-0.240009	0.810688	0.999984	RPL23A
YNR034W-A	0.20013	0.733706	0.932865	0.50971	0.256779	0.602674	-0.23983	0.75527	0.999984	EGO4
YML029W	-0.627322	0.27859	0.686587	-0.290552	0.488906	0.786744	-0.239652	0.712664	0.999984	USA1
YJR024C	-0.833621	0.224547	0.620207	-0.497721	0.31379	0.657815	-0.239138	0.734786	0.999984	MDE1
YPR036W	-1.01073	0.0500711	0.289657	-0.686413	0.0707006	0.321454	-0.238432	0.674364	0.999984	VMA13
YMR076C	-1.60707	0.0327683	0.222084	-1.26327	0.0198495	0.15209	-0.238325	0.784195	0.999984	PDS5
YDR387C	-0.500744	0.484362	0.847026	-0.224285	0.624647	0.857872	-0.238187	0.744829	0.999984	CIN10
YIL035C	-0.860231	0.180256	0.56045	-0.548096	0.245083	0.589933	-0.237401	0.736427	0.999984	CKA1
YMR090W	0.54897	0.302189	0.709206	0.86311	0.0355563	0.220294	-0.236197	0.691408	0.999984
YDL059C	0.303981	0.733079	0.932865	0.627407	0.373038	0.699384	-0.2361	0.810849	0.999984	RAD59
YMR041C	0.463335	0.482595	0.846235	0.770057	0.141907	0.459225	-0.235407	0.76775	0.999984	ARA2
YJL083W	0.206387	0.733489	0.932865	0.533618	0.212725	0.552985	-0.235193	0.713199	0.999984	TAX4
YOL036W	0.344214	0.604368	0.898587	0.677127	0.100265	0.385608	-0.235048	0.73229	0.999984
YBR132C	2.09051	0.000297538	0.0104217	2.39919	1.33e-08	4.42e-06	-0.234613	0.722654	0.999984	AGP2
YPL026C	-0.306081	0.615432	0.904447	0.0068018	0.955543	0.971563	-0.234238	0.742678	0.999984	SKS1
YGR170W	-0.770814	0.266782	0.672136	-0.433266	0.280481	0.628638	-0.234012	0.735739	0.999984	PSD2
YOR312C	-1.14815	0.0605484	0.316161	-0.833129	0.117589	0.416578	-0.233796	0.747629	0.999984	RPL20B
YDL212W	-0.156381	0.784121	0.949655	0.140712	0.755122	0.912305	-0.233146	0.705118	0.999984	SHR3
YJR156C	0.512479	0.484932	0.847026	0.833341	0.21165	0.551796	-0.233082	0.801529	0.999984	THI11
YMR285C	-0.653713	0.331303	0.742815	-0.36493	0.410331	0.732367	-0.232988	0.737264	0.999984	NGL2
YOR039W	0.165933	0.778314	0.947098	0.479532	0.292013	0.637663	-0.232971	0.711686	0.999984	CKB2
YDL103C	-0.513718	0.384892	0.7848	-0.183207	0.676993	0.882702	-0.232605	0.72282	0.999984	QRI1
YAL030W	0.476539	0.549763	0.885295	0.783292	0.119484	0.419647	-0.232308	0.794083	0.999984	SNC1
YHL021C	1.76667	0.000309347	0.0106916	2.07672	1.69e-07	4.16e-05	-0.232245	0.669992	0.999984	AIM17
YHR072W	-0.508075	0.439211	0.815045	-0.179226	0.699908	0.895259	-0.232187	0.760671	0.999984	ERG7
YDR178W	1.33905	0.0122972	0.120615	1.64135	0.000173128	0.0072505	-0.231729	0.693229	0.999984	SDH4
YMR291W	0.0168691	0.947218	0.973659	0.320684	0.483944	0.784794	-0.23144	0.738896	0.999984	TDA1
YKL018W	0.23282	0.723862	0.930751	0.575366	0.342093	0.6764	-0.230516	0.789527	0.999984	SWD2
YNL051W	-0.247361	0.70945	0.926095	0.039553	0.926922	0.963514	-0.229497	0.742717	0.999984	COG5
YPL236C	-0.176884	0.820593	0.956686	0.0984208	0.841994	0.942574	-0.229035	0.783568	0.999984	ENV7
YKL048C	-1.08015	0.218399	0.614374	-0.862865	0.0575896	0.290105	-0.22846	0.792988	0.999984	ELM1
YDR493W	0.207167	0.804457	0.954651	0.513604	0.460428	0.76856	-0.227723	0.8046	0.999984	MZM1
YGL221C	-0.286926	0.626237	0.907011	0.00568144	0.981141	0.984628	-0.227716	0.710822	0.999984	NIF3
YLR298C	0.409623	0.555473	0.886829	0.757702	0.125043	0.430305	-0.227615	0.758817	0.999984	YHC1
YDR186C	-0.778277	0.180249	0.56045	-0.466147	0.222831	0.564019	-0.227454	0.69363	0.999984	SND1
YER167W	0.00042256	0.935989	0.96883	0.324722	0.473953	0.778932	-0.227099	0.749663	0.999984	BCK2
YOR273C	-1.0001	0.086382	0.382867	-0.695366	0.111466	0.405789	-0.226825	0.759946	0.999984	TPO4
YPL002C	0.331507	0.724473	0.930751	0.663895	0.221406	0.563048	-0.226487	0.798792	0.999984	SNF8
YBR111C	0.763348	0.149165	0.51653	1.06219	0.0163597	0.136662	-0.226093	0.700141	0.999984	YSA1
YLR027C	-0.167206	0.740394	0.936105	0.145191	0.711044	0.897453	-0.226015	0.683964	0.999984	AAT2
YDL010W	0.0876307	0.891305	0.959787	0.404139	0.426408	0.745329	-0.225426	0.746754	0.999984	GRX6
YER168C	-0.652889	0.284458	0.69328	-0.342796	0.511731	0.797773	-0.22488	0.764623	0.999984	CCA1
YPR108W	-0.0842381	0.868926	0.95967	0.217311	0.57216	0.827543	-0.224818	0.675332	0.999984	RPN7
YDR280W	-0.369114	0.547452	0.883694	-0.053396	0.898533	0.958078	-0.2245	0.729222	0.999984	RRP45
YJR096W	1.06746	0.0322186	0.219486	1.37143	0.00128905	0.0270605	-0.224155	0.693076	0.999984
YDR423C	-0.298766	0.569015	0.89036	0.00685562	0.982284	0.9856	-0.223921	0.682651	0.999984	CAD1
YMR046C	0.022356	0.93119	0.96883	0.328838	0.491969	0.787478	-0.223722	0.764994	0.999984
YGL048C	-0.0303245	0.951026	0.974041	0.279351	0.461136	0.769111	-0.223599	0.66839	0.999984	RPT6
YPL099C	0.984009	0.176506	0.554454	1.26319	0.0264891	0.182197	-0.223373	0.788382	0.999984	INA17
YAL051W	-0.0363417	0.921947	0.967289	0.307713	0.441909	0.756091	-0.22323	0.728257	0.999984	OAF1
YOR332W	-0.0189432	0.968191	0.978878	0.281532	0.47239	0.778478	-0.22204	0.676083	0.999984	VMA4
YCL012C	0.974339	0.210149	0.602733	1.25713	0.0902625	0.368894	-0.221896	0.803789	0.999984
YPR116W	-0.14304	0.871832	0.95967	0.147951	0.772329	0.919532	-0.221768	0.800667	0.999984	RRG8
YLR071C	-0.268564	0.686556	0.921122	0.0759263	0.853582	0.947154	-0.221341	0.74954	0.999984	RGR1
YIL036W	0.535223	0.325055	0.734762	0.836551	0.0329254	0.209145	-0.22105	0.695626	0.999984	CST6
YOR061W	-0.0496446	0.906311	0.961642	0.278443	0.501842	0.791813	-0.221009	0.724981	0.999984	CKA2
YAR035W	4.58069	5.17e-12	2.05e-08	4.88844	3.96e-20	2.23e-16	-0.220912	0.772152	0.999984	YAT1
YBR164C	-0.398509	0.533014	0.873774	-0.137341	0.765766	0.915784	-0.220838	0.746235	0.999984	ARL1
YML106W	-0.679054	0.331547	0.742815	-0.326191	0.522868	0.803237	-0.220724	0.765231	0.999984	URA5
YMR250W	0.199615	0.708372	0.925937	0.509237	0.167737	0.494325	-0.220358	0.712924	0.999984	GAD1
YJL031C	-0.738091	0.265829	0.670572	-0.44726	0.337335	0.67146	-0.220196	0.767254	0.999984	BET4
YHR107C	-0.372168	0.520717	0.867058	-0.0535131	0.902936	0.958316	-0.220017	0.721086	0.999984	CDC12
YKR057W	-0.459586	0.565091	0.89036	-0.188362	0.806102	0.92925	-0.219958	0.823209	0.999984	RPS21A
YPR042C	-0.0456041	0.938745	0.970112	0.296857	0.467834	0.776104	-0.219534	0.750153	0.999984	PUF2
YER136W	0.238778	0.620556	0.904447	0.538498	0.149949	0.473052	-0.219534	0.66564	0.999984	GDI1
YCR077C	0.117884	0.815441	0.956204	0.426861	0.272975	0.619818	-0.2188	0.691402	0.999984	PAT1
YMR282C	0.0889329	0.902849	0.960354	0.352043	0.461477	0.769248	-0.218473	0.783966	0.999984	AEP2
YJL161W	1.33513	0.154138	0.525477	1.61763	0.0209868	0.158228	-0.21787	0.827455	0.999984	FMP33
YCR032W	-0.583584	0.419671	0.805557	-0.247815	0.548813	0.817342	-0.217526	0.762697	0.999984	BPH1
YER125W	-0.340045	0.521895	0.867924	-0.0284712	0.938583	0.966194	-0.216883	0.706581	0.999984	RSP5
YBR041W	-0.0483307	0.927657	0.96883	0.268795	0.523709	0.803502	-0.216751	0.725521	0.999984	FAT1
YBL058W	0.327798	0.522986	0.869019	0.625702	0.11546	0.413039	-0.216476	0.696923	0.999984	SHP1
YGL157W	-1.00738	0.109818	0.44069	-0.716348	0.148284	0.469898	-0.215907	0.766447	0.999984	ARI1
YGL139W	0.230438	0.725533	0.930846	0.535818	0.190305	0.523841	-0.21572	0.771796	0.999984	FLC3
YKL026C	1.51675	0.0860962	0.382457	1.79395	0.00201769	0.0358299	-0.214492	0.811442	0.999984	GPX1
YDL120W	-0.0148557	0.912709	0.964181	0.305067	0.622299	0.856552	-0.214256	0.802992	0.999984	YFH1
YMR288W	-0.0628421	0.879397	0.95967	0.21096	0.651895	0.869925	-0.213943	0.781094	0.999984	HSH155
YMR062C	-0.251806	0.710186	0.926167	0.00976775	0.95599	0.971563	-0.21384	0.791773	0.999984	ARG7
YDL022W	-0.523953	0.288856	0.697129	-0.22932	0.535362	0.809105	-0.213597	0.701595	0.999984	GPD1
YDR006C	0.710904	0.180063	0.56045	1.01165	0.0128186	0.116377	-0.21259	0.712505	0.999984	SOK1
YLR314C	0.0406674	0.939969	0.970369	0.345595	0.376331	0.702409	-0.212376	0.708739	0.999984	CDC3
YJL014W	-0.266742	0.615519	0.904447	0.0211562	0.956815	0.971612	-0.211706	0.704323	0.999984	CCT3
YDR023W	-1.66	0.0052301	0.070893	-1.372	0.00280574	0.044257	-0.210843	0.776717	0.999984	SES1
YJR051W	-0.255038	0.690551	0.921394	0.0251788	0.925114	0.962564	-0.210214	0.766902	0.999984	OSM1
YLR301W	-1.67411	0.00342114	0.0532741	-1.38987	0.00158752	0.0305963	-0.209327	0.753887	0.999984	HRI1
YBR229C	-0.164335	0.790834	0.949961	0.170122	0.678429	0.883554	-0.208893	0.751756	0.999984	ROT2
YNL297C	-0.170758	0.753478	0.939106	0.123103	0.744273	0.908737	-0.208308	0.718386	0.999984	MON2
YJL141C	0.659	0.213829	0.608084	0.952835	0.0112236	0.106342	-0.20812	0.723247	0.999984	YAK1
YDR422C	-0.266352	0.675902	0.919874	0.0609846	0.881627	0.954856	-0.20756	0.77285	0.999984	SIP1
YHR044C	-0.590202	0.304581	0.711648	-0.302566	0.535126	0.809105	-0.207346	0.760615	0.999984	DOG1
YDR182W	0.140252	0.806004	0.955419	0.44002	0.33193	0.670095	-0.20691	0.763608	0.999984	CDC1
YNL010W	-1.08699	0.0606846	0.316455	-0.819105	0.0985579	0.384628	-0.206515	0.760188	0.999984
YDR051C	-0.148023	0.802473	0.954097	0.147755	0.746491	0.910068	-0.206274	0.77555	0.999984	DET1
YMR002W	1.15575	0.0340141	0.226143	1.43166	0.00226349	0.0382693	-0.206012	0.761625	0.999984	MIX17
YEL006W	-0.124639	0.845666	0.95967	0.122967	0.794528	0.925492	-0.204906	0.775844	0.999984	YEA6
YOL139C	-0.153321	0.764176	0.942246	0.124343	0.774338	0.920178	-0.204269	0.728905	0.999984	CDC33
YAL016W	0.322268	0.512303	0.862232	0.608537	0.121205	0.423245	-0.204256	0.703622	0.999984	TPD3
YLR274W	-0.613011	0.358185	0.762153	-0.304928	0.498423	0.789933	-0.204237	0.764098	0.999984	MCM5
YKR074W	0.539925	0.424533	0.805941	0.794655	0.145841	0.466913	-0.204173	0.79324	0.999984	AIM29
YER009W	-0.347137	0.544201	0.881321	-0.0590163	0.906617	0.958483	-0.204051	0.758421	0.999984	NTF2
YHR042W	-0.221033	0.674105	0.919068	0.0722936	0.852701	0.947154	-0.203282	0.720375	0.999984	NCP1
YNL139C	-0.0979827	0.851953	0.95967	0.200856	0.596158	0.84129	-0.203117	0.715439	0.999984	THO2
YHR186C	-0.569789	0.389462	0.786876	-0.26445	0.522791	0.803237	-0.202911	0.760821	0.999984	KOG1
YJR009C	-1.07047	0.0537785	0.297284	-0.781791	0.138978	0.455098	-0.20255	0.807354	0.999984	TDH2
YJR125C	0.402567	0.467958	0.835309	0.693914	0.111393	0.405789	-0.202056	0.750987	0.999984	ENT3
YKL201C	-0.612534	0.348995	0.75699	-0.333036	0.431021	0.748551	-0.201999	0.785074	0.999984	MNN4
YPL158C	-0.22014	0.719596	0.930528	0.0657842	0.876969	0.954856	-0.201855	0.798802	0.999984	AIM44
YLR241W	0.0221065	0.939118	0.970112	0.321851	0.427108	0.745508	-0.201838	0.752073	0.999984	CSC1
YGL140C	-0.243429	0.685003	0.921122	0.0724467	0.85343	0.947154	-0.201803	0.750828	0.999984
YDL070W	-0.573228	0.338967	0.751194	-0.276887	0.509276	0.796801	-0.201565	0.757862	0.999984	BDF2
YLR259C	0.0447287	0.935785	0.96883	0.331543	0.469321	0.777201	-0.201519	0.789983	0.999984	HSP60
YOL051W	0.0377725	0.923974	0.967711	0.341775	0.401239	0.72436	-0.200656	0.750332	0.999984	GAL11
YOR288C	-0.47964	0.372667	0.77307	-0.189806	0.663409	0.87632	-0.200609	0.749998	0.999984	MPD1
YDR232W	-0.173497	0.750783	0.938598	0.12665	0.740709	0.906917	-0.200047	0.735604	0.999984	HEM1
YMR100W	-0.187606	0.794448	0.95105	0.0687682	0.873622	0.953974	-0.199866	0.777073	0.999984	MUB1
YGL087C	0.459322	0.482709	0.846235	0.742277	0.159609	0.485781	-0.199819	0.79368	0.999984	MMS2
YOR065W	2.07298	0.000541554	0.0161163	2.34771	4.54e-09	2.52e-06	-0.199142	0.770764	0.999984	CYT1
YKL135C	-0.149671	0.775462	0.945187	0.143588	0.715696	0.89874	-0.198922	0.723764	0.999984	APL2
YEL031W	-1.082	0.0370342	0.239904	-0.795414	0.0350221	0.218406	-0.198753	0.730988	0.999984	SPF1
YBR296C	1.50082	0.0120911	0.119344	1.77425	9.52e-05	0.00459501	-0.198571	0.7917	0.999984	PHO89
YIL095W	-0.0530873	0.891303	0.959787	0.250097	0.567539	0.825042	-0.198465	0.771442	0.999984	PRK1
YOR338W	1.52364	0.05699	0.303181	1.79042	0.000797053	0.019741	-0.196708	0.837876	0.999984
YBR015C	-0.336404	0.548432	0.884553	-0.0452714	0.906599	0.958483	-0.196523	0.751559	0.999984	MNN2
YBR085C-A	0.218531	0.651676	0.916933	0.489529	0.195273	0.53168	-0.195448	0.706144	0.999984
YNL155W	-0.345237	0.554855	0.886626	-0.0847179	0.843768	0.943275	-0.195027	0.750383	0.999984	CUZ1
YPL221W	-0.698869	0.206532	0.5991	-0.413722	0.294838	0.64132	-0.195007	0.756418	0.999984	FLC1
YFR047C	-0.639073	0.239744	0.638632	-0.352784	0.411105	0.732572	-0.194894	0.741646	0.999984	BNA6
YML028W	-0.00724672	0.987482	0.987982	0.266407	0.472346	0.778478	-0.194596	0.700963	0.999984	TSA1
YNL135C	-0.485218	0.337384	0.750205	-0.211529	0.603391	0.845822	-0.193676	0.729492	0.999984	FPR1
YJR117W	0.372711	0.476395	0.842525	0.654516	0.214259	0.554419	-0.193377	0.779085	0.999984	STE24
YLR006C	-0.105592	0.850274	0.95967	0.176337	0.663919	0.876379	-0.193133	0.748147	0.999984	SSK1
YML067C	0.198257	0.76848	0.943731	0.513822	0.284564	0.631042	-0.192858	0.792019	0.999984	ERV41
YPL055C	0.0365156	0.906489	0.961642	0.287914	0.486707	0.785941	-0.192476	0.770499	0.999984	LGE1
YER080W	0.0311271	0.953451	0.974041	0.312602	0.434807	0.752253	-0.192111	0.734312	0.999984	AIM9
YBR023C	0.490678	0.458137	0.826812	0.792438	0.0685446	0.316752	-0.191381	0.78881	0.999984	CHS3
YPL117C	0.858777	0.158975	0.533431	1.12047	0.042283	0.242393	-0.190524	0.829417	0.999984	IDI1
YNL134C	0.523519	0.269632	0.675019	0.789439	0.0462086	0.253586	-0.190165	0.725246	0.999984
YBL038W	0.0860278	0.873791	0.95967	0.346787	0.438557	0.75435	-0.189492	0.76105	0.999984	MRPL16
YKR018C	-0.00871072	0.982207	0.984462	0.267444	0.477197	0.78137	-0.188828	0.726451	0.999984
YPR069C	-1.1232	0.0537387	0.297284	-0.842903	0.0844917	0.355003	-0.188562	0.772124	0.999984	SPE3
YHR113W	0.208159	0.693843	0.922482	0.477509	0.221112	0.563026	-0.18822	0.736083	0.999984	APE4
YNL193W	0.582973	0.347387	0.75699	0.839537	0.0465274	0.25484	-0.188191	0.768152	0.999984
YBR091C	-0.12735	0.867229	0.95967	0.130097	0.825094	0.935792	-0.187555	0.816773	0.999984	TIM12
YFR008W	0.278371	0.667273	0.919068	0.509352	0.341027	0.675833	-0.187489	0.807819	0.999984	FAR7
YOR167C	-1.0702	0.13005	0.479719	-0.768557	0.166497	0.493379	-0.187412	0.81484	0.999984	RPS28A
YCL057W	-0.516393	0.406008	0.798503	-0.222784	0.577673	0.830624	-0.18702	0.794186	0.999984	PRD1
YFL009W	-0.391764	0.530814	0.873183	-0.112535	0.788337	0.925492	-0.186646	0.781926	0.999984	CDC4
YIL056W	0.600117	0.289479	0.69736	0.880522	0.105711	0.394288	-0.18622	0.820199	0.999984	VHR1
YNL327W	0.0946018	0.869385	0.95967	0.371213	0.489991	0.786744	-0.186218	0.828434	0.999984	EGT2
YKR067W	0.898305	0.0904727	0.393939	1.1625	0.00245228	0.0401392	-0.185875	0.738032	0.999984	GPT2
YNR061C	0.473228	0.439646	0.815045	0.72318	0.190268	0.523841	-0.18586	0.786623	0.999984
YOL122C	0.785783	0.331246	0.742815	1.12625	0.0197426	0.151966	-0.185652	0.81629	0.999984	SMF1
YER068W	0.103154	0.839798	0.95967	0.377338	0.373314	0.699431	-0.185637	0.756011	0.999984	MOT2
YLR347C	-0.105611	0.834298	0.95967	0.158398	0.682928	0.88594	-0.185584	0.729563	0.999984	KAP95
YLR437C	-0.637785	0.415756	0.804089	-0.423054	0.437422	0.753424	-0.184325	0.82427	0.999984	DIF1
YOR110W	-0.0331775	0.96641	0.978487	0.19104	0.687187	0.888276	-0.184241	0.817623	0.999984	TFC7
YMR153W	-0.339041	0.590618	0.896322	-0.0533046	0.890694	0.956953	-0.183727	0.798674	0.999984	NUP53
YCR009C	-0.124656	0.809386	0.955419	0.132777	0.724811	0.901343	-0.183655	0.750674	0.999984	RVS161
YHR005C-A	0.540911	0.356584	0.761327	0.795969	0.0986592	0.384757	-0.183377	0.788119	0.999984	TIM10
YLR180W	-0.388254	0.476091	0.842364	-0.111351	0.795852	0.925492	-0.183079	0.780205	0.999984	SAM1
YOL040C	-1.53972	0.0245012	0.187212	-1.26959	0.0789295	0.341544	-0.182892	0.855276	0.999984	RPS15
YNL096C	-1.01821	0.149124	0.51653	-0.750308	0.366598	0.694294	-0.182725	0.848272	0.999984	RPS7B
YDR497C	0.539832	0.294663	0.702033	0.803138	0.0424342	0.242444	-0.181851	0.766266	0.999984	ITR1
YBR261C	-0.863191	0.321247	0.730658	-0.648601	0.332648	0.670095	-0.181502	0.849075	0.999984	TAE1
YDR388W	0.0846603	0.866348	0.95967	0.351429	0.35962	0.687789	-0.1815	0.738444	0.999984	RVS167
YIL034C	0.767274	0.151545	0.520838	1.03003	0.0101701	0.101467	-0.181496	0.746846	0.999984	CAP2
YDR339C	-0.384211	0.607001	0.899817	-0.131029	0.804719	0.928914	-0.181457	0.824681	0.999984	FCF1
YKR088C	0.23222	0.693282	0.922482	0.490484	0.281394	0.629469	-0.181034	0.773675	0.999984	TVP38
YHR114W	-0.45499	0.49237	0.849756	-0.14679	0.722663	0.901343	-0.181	0.792166	0.999984	BZZ1
YLR028C	-0.863321	0.0994597	0.414381	-0.588432	0.119457	0.419647	-0.180979	0.746873	0.999984	ADE16
YMR125W	-1.20884	0.0480356	0.282085	-0.926754	0.0245655	0.173836	-0.180505	0.790973	0.999984	STO1
YHR039C-A	-0.240029	0.674366	0.919068	0.0234282	0.9328	0.964184	-0.180316	0.780218	0.999984	VMA10
YNR057C	-0.653296	0.221769	0.618221	-0.391496	0.354387	0.684995	-0.180013	0.763416	0.999984	BIO4
YDR408C	0.0200668	0.935836	0.96883	0.254636	0.594059	0.840632	-0.179557	0.797171	0.999984	ADE8
YKR030W	-0.331246	0.581705	0.894131	-0.0948453	0.847826	0.945126	-0.179302	0.794767	0.999984	GMH1
YOR202W	-0.848102	0.249217	0.651518	-0.605787	0.251021	0.597856	-0.178916	0.819072	0.999984	HIS3
YKR028W	-0.312988	0.624048	0.905751	-0.0359608	0.924895	0.962564	-0.178686	0.773852	0.999984	SAP190
YPL110C	-0.635659	0.338898	0.751194	-0.338546	0.411028	0.732572	-0.178576	0.796355	0.999984	GDE1
YBL056W	-0.204254	0.693098	0.922482	0.0652181	0.864474	0.951767	-0.178339	0.746406	0.999984	PTC3
YOL031C	-1.01863	0.0545717	0.299012	-0.768867	0.0586984	0.292564	-0.178156	0.752788	0.999984	SIL1
YNL332W	0.0632346	0.896119	0.959787	0.339858	0.535667	0.809233	-0.177991	0.847102	0.999984	THI12
YAL002W	-0.0675744	0.915857	0.96605	0.191956	0.640914	0.866704	-0.177932	0.797011	0.999984	VPS8
YPL154C	0.393042	0.403755	0.795939	0.646683	0.120996	0.422936	-0.177688	0.758486	0.999984	PEP4
YDR525W-A	1.59906	0.00566991	0.0729006	1.84583	0.00343735	0.0515966	-0.177243	0.818977	0.999984	SNA2
YOR319W	-0.341088	0.603597	0.898134	-0.0920916	0.852457	0.947154	-0.177112	0.828663	0.999984	HSH49
YJL062W-A	0.132382	0.829576	0.958474	0.383948	0.534261	0.809105	-0.176977	0.817892	0.999984	COA3
YDL234C	0.337081	0.50468	0.856204	0.598975	0.106063	0.395339	-0.175411	0.749016	0.999984	GYP7
YHR056C	0.352142	0.56887	0.89036	0.637402	0.115404	0.413039	-0.17426	0.797754	0.999984	RSC30
YLR033W	-0.36561	0.60883	0.900705	-0.107986	0.807358	0.929652	-0.174203	0.809797	0.999984	RSC58
YOL142W	0.119469	0.840406	0.95967	0.382052	0.53017	0.806836	-0.174107	0.845137	0.999984	RRP40
YMR024W	-0.821923	0.198486	0.587635	-0.57501	0.226624	0.570554	-0.173407	0.797683	0.999984	MRPL3
YBR169C	0.346041	0.482983	0.846235	0.602718	0.147659	0.468709	-0.173255	0.773324	0.999984	SSE2
YGR135W	0.268741	0.599197	0.896877	0.515559	0.228872	0.571496	-0.172058	0.766928	0.999984	PRE9
YPL083C	-0.630255	0.431097	0.807898	-0.406025	0.459758	0.768124	-0.170681	0.836614	0.999984	SEN54
YML070W	-0.20396	0.673229	0.919068	0.0480405	0.896799	0.958078	-0.170634	0.739427	0.999984	DAK1
YBR230C	2.32138	1.49e-05	0.000969203	2.56549	5.65e-09	2.66e-06	-0.170585	0.772898	0.999984	OM14
YPL087W	0.968221	0.0552408	0.299365	1.21741	0.00235688	0.0389161	-0.169963	0.750176	0.999984	YDC1
YER156C	-0.914412	0.157692	0.531308	-0.668807	0.239281	0.584438	-0.169897	0.825951	0.999984
YBR036C	0.377197	0.447117	0.821965	0.626082	0.127339	0.433271	-0.169855	0.766195	0.999984	CSG2
YLR410W	-1.04	0.0790229	0.367968	-0.779609	0.0538831	0.278898	-0.169666	0.788035	0.999984	VIP1
YHR012W	0.245906	0.697689	0.925068	0.452099	0.321197	0.662812	-0.169535	0.806216	0.999984	VPS29
YDL142C	0.44726	0.516408	0.865145	0.685645	0.137207	0.452279	-0.169497	0.806986	0.999984	CRD1
YBR221C	0.861562	0.0870192	0.383971	1.11434	0.00553586	0.069523	-0.169369	0.758977	0.999984	PDB1
YPL053C	0.305082	0.566661	0.89036	0.56114	0.170828	0.498453	-0.168841	0.771422	0.999984	KTR6
YDL143W	-0.76478	0.174032	0.553657	-0.497692	0.224213	0.567008	-0.168806	0.777627	0.999984	CCT4
YGR197C	-0.736201	0.217497	0.613143	-0.473855	0.267595	0.614369	-0.16874	0.794911	0.999984	SNG1
YDL123W	1.32039	0.0188686	0.159577	1.58509	0.00475731	0.0633598	-0.168601	0.80417	0.999984	SNA4
YNL093W	1.64407	0.00785755	0.0895433	1.87104	7.09e-05	0.00384707	-0.168338	0.809279	0.999984	YPT53
YNL310C	0.39072	0.586308	0.895177	0.633219	0.241426	0.585876	-0.168232	0.827454	0.999984	ZIM17
YOR385W	0.379838	0.468577	0.835794	0.6159	0.151584	0.476305	-0.167285	0.789316	0.999984
YDR532C	-0.444979	0.59842	0.896877	-0.222966	0.660664	0.874741	-0.167148	0.84582	0.999984	KRE28
YIR011C	0.531747	0.34198	0.753294	0.769848	0.122104	0.425106	-0.16678	0.811467	0.999984	STS1
YKL184W	0.282355	0.622549	0.904903	0.541153	0.196766	0.533513	-0.166581	0.789923	0.999984	SPE1
YGR229C	0.164213	0.775636	0.945187	0.433861	0.283446	0.630132	-0.16625	0.802691	0.999984	SMI1
YDR368W	-0.31825	0.538116	0.877567	-0.0764076	0.853959	0.947222	-0.165952	0.78171	0.999984	YPR1
YLR240W	0.529647	0.437156	0.813475	0.768878	0.0694891	0.318939	-0.165253	0.807306	0.999984	VPS34
YGL173C	-0.617977	0.263676	0.668811	-0.359784	0.343355	0.677945	-0.164981	0.793671	0.999984	XRN1
YDR001C	0.463865	0.345879	0.756765	0.712079	0.0561872	0.286104	-0.164612	0.755806	0.999984	NTH1
YOR174W	-0.0595422	0.918131	0.96605	0.187912	0.670738	0.879089	-0.164607	0.791949	0.999984	MED4
YNL073W	0.0567203	0.935279	0.96883	0.285106	0.483089	0.784794	-0.164497	0.808623	0.999984	MSK1
YOR299W	0.0222435	0.944013	0.972136	0.288412	0.443423	0.756726	-0.164098	0.779101	0.999984	BUD7
YGL062W	-0.260307	0.601846	0.896877	-0.00900227	0.979747	0.983929	-0.16396	0.762178	0.999984	PYC1
YDR204W	0.353993	0.572341	0.891313	0.613741	0.143021	0.461059	-0.163687	0.797049	0.999984	COQ4
YPL195W	-1.03661	0.0817156	0.373476	-0.784561	0.0508347	0.267284	-0.163465	0.797274	0.999984	APL5
YHR074W	-0.503783	0.38546	0.7848	-0.237054	0.540756	0.813223	-0.16313	0.800153	0.999984	QNS1
YDR245W	-0.653557	0.314008	0.722086	-0.414662	0.359044	0.687751	-0.163023	0.814653	0.999984	MNN10
YDR394W	0.0328893	0.946276	0.97358	0.272362	0.484922	0.784957	-0.162563	0.764278	0.999984	RPT3
YFR003C	0.240509	0.666081	0.919068	0.465503	0.265744	0.613	-0.162334	0.79011	0.999984	YPI1
YPL020C	-0.320808	0.608635	0.900705	-0.0861181	0.84102	0.942512	-0.161891	0.810215	0.999984	ULP1
YJL192C	0.507535	0.459163	0.827436	0.701515	0.215125	0.555025	-0.161514	0.840562	0.999984	SOP4
YBR256C	0.499994	0.408634	0.800668	0.741284	0.0849859	0.355841	-0.161427	0.797469	0.999984	RIB5
YGR271W	-0.933477	0.142382	0.504068	-0.660249	0.110478	0.404321	-0.1612	0.821641	0.999984	SLH1
YDL126C	-0.655774	0.186169	0.568896	-0.407349	0.281461	0.629469	-0.160964	0.780228	0.999984	CDC48
YBR055C	-0.623004	0.429844	0.806181	-0.360365	0.417729	0.738596	-0.159255	0.836693	0.999984	PRP6
YIL098C	0.482145	0.573474	0.891313	0.725674	0.246167	0.591391	-0.158647	0.867836	0.999984	FMC1
YOL021C	-0.662445	0.273087	0.680225	-0.405006	0.331677	0.670095	-0.158597	0.817925	0.999984	DIS3
YDL217C	-0.345016	0.612613	0.90239	-0.116572	0.800904	0.927	-0.158317	0.831174	0.999984	TIM22
YHR103W	0.192898	0.765489	0.942689	0.446028	0.293652	0.639511	-0.157914	0.84093	0.999984	SBE22
YPR134W	0.215683	0.788564	0.949883	0.42513	0.442523	0.756091	-0.15701	0.85288	0.999984	MSS18
YMR286W	-0.133146	0.859952	0.95967	0.113131	0.819356	0.93322	-0.156679	0.847911	0.999984	MRPL33
YPL240C	0.331365	0.569057	0.89036	0.574854	0.259328	0.605886	-0.156461	0.85323	0.999984	HSP82
YCL035C	1.10176	0.0336045	0.225435	1.33364	0.00135853	0.0276292	-0.156334	0.779529	0.999984	GRX1
YBR212W	1.73192	0.00387179	0.0580475	1.96705	1.16e-06	0.000198452	-0.156152	0.809375	0.999984	NGR1
YIL110W	-0.508563	0.559098	0.887307	-0.297315	0.623353	0.857363	-0.155421	0.86298	0.999984	HPM1
YDR295C	-0.806968	0.256497	0.663292	-0.628353	0.179748	0.510582	-0.15516	0.842344	0.999984	HDA2
YKL205W	-1.19241	0.119131	0.463182	-0.985331	0.0524134	0.274054	-0.155003	0.851143	0.999984	LOS1
YJL020C	-0.13716	0.784422	0.949655	0.10977	0.789935	0.925492	-0.154666	0.798514	0.999984	BBC1
YKL068W	0.024975	0.949686	0.974041	0.224466	0.600879	0.843651	-0.15462	0.828045	0.999984	NUP100
YLR199C	-0.549326	0.417066	0.804089	-0.309979	0.585151	0.834368	-0.154126	0.840736	0.999984	PBA1
YNR035C	0.521135	0.285346	0.694572	0.753199	0.0589733	0.292854	-0.15366	0.770699	0.999984	ARC35
YNL100W	0.995597	0.0589262	0.309536	1.22309	0.011048	0.105743	-0.153436	0.816942	0.999984	MIC27
YGR133W	0.860358	0.354626	0.759666	1.12233	0.0319086	0.204536	-0.15333	0.862055	0.999984	PEX4
YBL030C	0.881396	0.0762814	0.360719	1.11347	0.00801983	0.0865927	-0.153098	0.787672	0.999984	PET9
YOL060C	0.153477	0.798714	0.952585	0.405905	0.289258	0.635538	-0.152325	0.832381	0.999984	MAM3
YKL170W	-0.201471	0.752654	0.939106	0.0146042	0.972904	0.978971	-0.151873	0.835637	0.999984	MRPL38
YJL085W	-0.338471	0.593718	0.896877	-0.106172	0.812502	0.931599	-0.151851	0.817213	0.999984	EXO70
YDR466W	0.193152	0.763515	0.942246	0.434021	0.289258	0.635538	-0.151705	0.824474	0.999984	PKH3
YOR120W	0.721498	0.143503	0.506678	0.950392	0.0139051	0.122691	-0.151466	0.769642	0.999984	GCY1
YLR126C	-1.18701	0.0866737	0.383077	-1.0006	0.0551938	0.283116	-0.150747	0.840546	0.999984
YDR061W	-0.430798	0.53012	0.873076	-0.208556	0.620713	0.855962	-0.150267	0.825109	0.999984
YMR109W	-0.384719	0.486408	0.84746	-0.142472	0.708179	0.897086	-0.15025	0.805494	0.999984	MYO5
YDR323C	-1.1741	0.196703	0.58555	-1.03186	0.0642055	0.30468	-0.149442	0.871481	0.999984	PEP7
YNL101W	0.406825	0.511446	0.862232	0.642889	0.127564	0.433271	-0.149224	0.835756	0.999984	AVT4
YPR140W	0.550192	0.354253	0.759553	0.773974	0.123965	0.42894	-0.148389	0.836336	0.999984	TAZ1
YLR418C	-0.443173	0.503481	0.855644	-0.195981	0.693793	0.892165	-0.147335	0.841823	0.999984	CDC73
YCR090C	0.734896	0.265992	0.670572	0.941825	0.0596813	0.293832	-0.147221	0.841102	0.999984
YDR531W	-0.0996568	0.884145	0.95967	0.114315	0.814351	0.931599	-0.14718	0.844861	0.999984	CAB1
YNL001W	-0.0949925	0.878837	0.95967	0.122597	0.799251	0.926811	-0.147091	0.825872	0.999984	DOM34
YLR004C	-1.19992	0.0661723	0.329838	-0.977946	0.0702744	0.320366	-0.146974	0.855677	0.999984	THI73
YDR233C	0.020358	0.962944	0.977402	0.253876	0.596854	0.841346	-0.146392	0.828699	0.999984	RTN1
YCL001W	-0.316815	0.559707	0.887903	-0.0933143	0.830849	0.938686	-0.14635	0.808317	0.999984	RER1
YKL058W	-0.27008	0.722537	0.930622	-0.0729537	0.881978	0.954856	-0.146198	0.846039	0.999984	TOA2
YIL074C	-0.823388	0.165124	0.54287	-0.593465	0.21655	0.557365	-0.146174	0.819229	0.999984	SER33
YKL007W	0.446169	0.391063	0.787933	0.669321	0.10787	0.398654	-0.145882	0.800718	0.999984	CAP1
YER155C	-0.6844	0.258627	0.663829	-0.435041	0.263486	0.610107	-0.145372	0.82547	0.999984	BEM2
YMR083W	0.901855	0.117065	0.457398	1.13042	0.00781891	0.0857347	-0.145319	0.83533	0.999984	ADH3
YLR371W	0.0619998	0.871887	0.95967	0.338835	0.403358	0.726444	-0.145258	0.836165	0.999984	ROM2
YKR049C	1.50913	0.00963756	0.102267	1.72524	0.000946465	0.0221771	-0.144768	0.850868	0.999984	FMP46
YMR072W	-0.00538666	0.965283	0.977883	0.207808	0.616724	0.854216	-0.144342	0.806227	0.999984	ABF2
YNL321W	0.485541	0.42102	0.805941	0.731689	0.0741651	0.329772	-0.144328	0.829125	0.999984	VNX1
YGL194C	0.143065	0.793466	0.95105	0.359644	0.447154	0.759201	-0.143313	0.82622	0.999984	HOS2
YPR086W	-0.493871	0.397404	0.792063	-0.259654	0.518307	0.801074	-0.142547	0.81287	0.999984	SUA7
YMR073C	0.77769	0.245539	0.647463	0.999912	0.0471592	0.256065	-0.142372	0.83881	0.999984	IRC21
YJL029C	-0.558816	0.391615	0.787933	-0.324902	0.461522	0.769248	-0.141533	0.835324	0.999984	VPS53
YER078C	0.562164	0.383892	0.784431	0.768708	0.0854124	0.356485	-0.141167	0.832003	0.999984	ICP55
YIL075C	-0.281242	0.564714	0.89036	-0.0515367	0.886816	0.956169	-0.141123	0.786966	0.999984	RPN2
YLR352W	0.355528	0.590307	0.896322	0.6125	0.151215	0.475451	-0.141011	0.838993	0.999984
YDR062W	-0.806701	0.141583	0.501687	-0.582332	0.165143	0.492377	-0.14056	0.80889	0.999984	LCB2
YOR241W	-0.529085	0.415845	0.804089	-0.316907	0.498922	0.789933	-0.140381	0.83599	0.999984	MET7
YOR111W	0.545892	0.467375	0.835228	0.793682	0.170973	0.498453	-0.140189	0.8592	0.999984
YIL026C	-0.236318	0.686835	0.921122	-0.0168193	0.963711	0.975203	-0.138488	0.818683	0.999984	IRR1
YGR167W	0.366652	0.475266	0.842018	0.58667	0.13767	0.452279	-0.13749	0.799136	0.999984	CLC1
YOL005C	-0.846665	0.248504	0.650086	-0.629931	0.37762	0.703146	-0.137482	0.882194	0.999984	RPB11
YHL027W	0.243304	0.647382	0.916163	0.45746	0.260519	0.606816	-0.137307	0.818709	0.999984	RIM101
YHR009C	0.310912	0.593726	0.896877	0.538698	0.182684	0.514266	-0.137192	0.821211	0.999984	TDA3
YEL073C	0.615507	0.299635	0.706977	0.833484	0.0689921	0.317835	-0.136804	0.82801	0.999984
YDR389W	0.151189	0.813482	0.955419	0.343839	0.414277	0.735583	-0.136561	0.837823	0.999984	SAC7
YNL005C	-0.143917	0.803746	0.954604	0.097372	0.81167	0.931038	-0.136453	0.829443	0.999984	MRP7
YNR060W	-0.773385	0.287186	0.694803	-0.566392	0.244876	0.589686	-0.136397	0.881289	0.999984	FRE4
YBL102W	0.354926	0.55726	0.887029	0.564992	0.273978	0.620849	-0.136332	0.847038	0.999984	SFT2
YGR125W	0.608614	0.341099	0.752968	0.85258	0.0316987	0.203643	-0.13597	0.838371	0.999984
YIL043C	-0.449555	0.385776	0.784954	-0.230452	0.580089	0.831679	-0.135639	0.812332	0.999984	CBR1
YPR004C	0.119847	0.85232	0.95967	0.31946	0.511151	0.797399	-0.135408	0.85041	0.999984	AIM45
YFR011C	0.666082	0.265664	0.670572	0.875336	0.0983573	0.384628	-0.13456	0.842837	0.999984	MIC19
YPR131C	0.043234	0.955657	0.974293	0.227497	0.696129	0.893305	-0.134548	0.878555	0.999984	NAT3
YPR166C	-0.39808	0.548845	0.884859	-0.196539	0.712152	0.897453	-0.13442	0.850329	0.999984	MRP2
YBR122C	-0.0645015	0.895653	0.959787	0.120205	0.794164	0.925492	-0.13417	0.858823	0.999984	MRPL36
YLR291C	-0.117219	0.842652	0.95967	0.121704	0.810852	0.931038	-0.133798	0.849385	0.999984	GCD7
YDL106C	0.366425	0.490808	0.848739	0.572518	0.165266	0.492482	-0.133732	0.818005	0.999984	PHO2
YOR322C	-0.0892414	0.867591	0.95967	0.134786	0.738215	0.905846	-0.133365	0.833579	0.999984	LDB19
YOL148C	-0.154286	0.799276	0.952585	0.0714522	0.871606	0.953863	-0.132531	0.836985	0.999984	SPT20
YIL114C	0.611121	0.47992	0.84597	0.834166	0.165766	0.493246	-0.132132	0.879912	0.999984	POR2
YNR021W	-0.997669	0.0730988	0.351122	-0.784152	0.0880078	0.364355	-0.132028	0.829068	0.999984
YOR304W	-0.749548	0.23095	0.627012	-0.524962	0.195801	0.53235	-0.131857	0.840906	0.999984	ISW2
YDR205W	0.219285	0.725224	0.930751	0.458229	0.335623	0.670783	-0.131155	0.860147	0.999984	MSC2
YHR183W	-1.43761	0.00633942	0.0776825	-1.22999	0.00131164	0.0271495	-0.131055	0.824604	0.999984	GND1
YLR225C	0.174111	0.742551	0.936105	0.391031	0.348477	0.680467	-0.130398	0.822	0.999984
YIL146C	0.828659	0.246087	0.647615	1.03517	0.0274423	0.186035	-0.130192	0.857743	0.999984	ATG32
YGR032W	-0.107289	0.834194	0.95967	0.106154	0.785108	0.925492	-0.129954	0.826596	0.999984	GSC2
YAL003W	0.00918674	0.972322	0.979998	0.221767	0.618556	0.85571	-0.129457	0.843895	0.999984	EFB1
YOR035C	0.551582	0.279616	0.687597	0.767362	0.0444191	0.247292	-0.129452	0.809727	0.999984	SHE4
YDR214W	-0.245394	0.700623	0.925068	-0.0184975	0.953133	0.971422	-0.128993	0.850149	0.999984	AHA1
YBR059C	0.0820568	0.873873	0.95967	0.305419	0.420274	0.740726	-0.128213	0.830723	0.999984	AKL1
YOR348C	1.04188	0.450632	0.823893	1.23716	0.0314174	0.202066	-0.128191	0.93964	0.999984	PUT4
YPL141C	-0.929445	0.202879	0.593931	-0.726881	0.123876	0.428895	-0.127925	0.863748	0.999984	FRK1
YPL042C	-0.184075	0.763265	0.942246	0.0163408	0.960117	0.97304	-0.127837	0.840719	0.999984	SSN3
YLL021W	-1.25878	0.0696288	0.339397	-1.00105	0.0129325	0.117035	-0.127617	0.851297	0.999984	SPA2
YOR228C	0.5657	0.394867	0.790533	0.780024	0.102811	0.389387	-0.1274	0.853155	0.999984	MCP1
YDR390C	-0.520896	0.487624	0.847625	-0.258731	0.595462	0.841274	-0.127053	0.871336	0.999984	UBA2
YGR163W	-0.0852325	0.88419	0.95967	0.111764	0.814337	0.931599	-0.126542	0.858157	0.999984	GTR2
YML103C	-0.754567	0.20716	0.5991	-0.518104	0.217629	0.558367	-0.12619	0.848099	0.999984	NUP188
YOL061W	-0.66567	0.261457	0.666783	-0.440846	0.320069	0.662552	-0.126152	0.850223	0.999984	PRS5
YDR054C	0.889582	0.0848032	0.379696	1.09369	0.00827997	0.0885549	-0.12583	0.827716	0.999984	CDC34
YPR113W	-1.11867	0.0733703	0.352	-0.880855	0.0647457	0.306	-0.125193	0.855007	0.999984	PIS1
YAL021C	-0.496919	0.385291	0.7848	-0.283853	0.478547	0.781651	-0.12498	0.837425	0.999984	CCR4
YGL110C	-0.445206	0.51921	0.865861	-0.204854	0.640255	0.866704	-0.124854	0.860513	0.999984	CUE3
YJL024C	-0.104568	0.85583	0.95967	0.13861	0.795822	0.925492	-0.124483	0.876094	0.999984	APS3
YOL048C	1.87133	0.0023821	0.0405124	2.06429	6.85e-06	0.000703407	-0.124477	0.853826	0.999984	RRT8
YKL063C	-0.633314	0.361743	0.762753	-0.44491	0.420046	0.740556	-0.124422	0.867953	0.999984
YMR021C	0.47555	0.416478	0.804089	0.668	0.164283	0.492285	-0.123182	0.860804	0.999984	MAC1
YPR073C	-0.00594055	0.991582	0.991832	0.189902	0.682872	0.88594	-0.122913	0.843933	0.999984	LTP1
YFL037W	-1.10296	0.0344069	0.227439	-0.898367	0.0228012	0.167436	-0.122726	0.831597	0.999984	TUB2
YLR093C	0.917622	0.0836527	0.376675	1.12051	0.00840971	0.0892772	-0.122603	0.8342	0.999984	NYV1
YMR149W	-0.0241575	0.961172	0.976969	0.171164	0.720097	0.899845	-0.122421	0.844969	0.999984	SWP1
YBR035C	0.267938	0.622045	0.90479	0.471792	0.302852	0.646602	-0.121985	0.855402	0.999984	PDX3
YHL048W	0.43953	0.40178	0.795341	0.645421	0.140037	0.456342	-0.121659	0.836641	0.999984	COS8
YBR053C	0.753198	0.155369	0.527401	0.96128	0.0166494	0.138211	-0.121531	0.827699	0.999984
YOR298C-A	0.571857	0.309079	0.715819	0.768727	0.0473289	0.256494	-0.121354	0.85725	0.999984	MBF1
YMR295C	0.373809	0.486363	0.84746	0.57635	0.201477	0.538192	-0.121207	0.849106	0.999984
YER165W	-0.727236	0.251848	0.654938	-0.508411	0.180453	0.511812	-0.121162	0.869623	0.999984	PAB1
YMR061W	-0.761071	0.190368	0.57691	-0.544929	0.188206	0.522004	-0.120982	0.843541	0.999984	RNA14
YNL252C	0.000609614	0.983102	0.984462	0.194808	0.678888	0.883947	-0.120922	0.857697	0.999984	MRPL17
YER027C	-0.162054	0.769717	0.943843	0.0412598	0.917865	0.96048	-0.12056	0.835254	0.999984	GAL83
YGR232W	0.740916	0.219139	0.615041	0.961208	0.0325647	0.207776	-0.120415	0.849037	0.999984	NAS6
YBR216C	-0.127244	0.829644	0.958474	0.0966606	0.813805	0.931599	-0.120404	0.846526	0.999984	YBP1
YDL189W	-0.859261	0.281041	0.690051	-0.712081	0.124249	0.429659	-0.120341	0.87621	0.999984	RBS1
YIL068C	-0.530994	0.409352	0.800898	-0.295176	0.492247	0.787678	-0.120314	0.865508	0.999984	SEC6
YDR348C	-0.199116	0.72942	0.932042	0.0272138	0.94697	0.969104	-0.120006	0.850791	0.999984	PAL1
YIR038C	-0.639584	0.375323	0.774519	-0.481692	0.353965	0.684769	-0.119372	0.880672	0.999984	GTT1
YDL134C	0.309266	0.590303	0.896322	0.522404	0.229004	0.571496	-0.118907	0.856168	0.999984	PPH21
YPR088C	-0.922977	0.104394	0.429234	-0.71202	0.102369	0.38797	-0.118835	0.850386	0.999984	SRP54
YOR090C	-0.0969767	0.86674	0.95967	0.103775	0.795587	0.925492	-0.118703	0.843582	0.999984	PTC5
YPL069C	0.0385041	0.947663	0.973659	0.213554	0.726355	0.901343	-0.118314	0.8923	0.999984	BTS1
YOR031W	1.73965	0.0175044	0.152942	1.92974	0.000956203	0.0222111	-0.118204	0.884339	0.999984
YKL142W	0.920093	0.0523123	0.295789	1.11642	0.00367318	0.0538765	-0.11775	0.816735	0.999984	MRP8
YGL187C	1.71087	0.00201743	0.0367131	1.89947	0.000203189	0.0079681	-0.11765	0.868152	0.999984	COX4
YGL172W	-0.117549	0.828274	0.95832	0.0988739	0.820921	0.933309	-0.117318	0.859688	0.999984	NUP49
YGR058W	-0.163761	0.796826	0.952041	-0.00513863	0.954982	0.971563	-0.117285	0.881192	0.999984	PEF1
YLR247C	-0.274611	0.686507	0.921122	-0.0441587	0.911003	0.958778	-0.116491	0.870155	0.999984	IRC20
YKR062W	0.557889	0.31336	0.721093	0.746562	0.0924095	0.372928	-0.116326	0.849152	0.999984	TFA2
YMR105C	0.0744039	0.879669	0.95967	0.270184	0.472898	0.778711	-0.115464	0.838427	0.999984	PGM2
YKL012W	-0.412717	0.513639	0.863262	-0.171597	0.673884	0.880995	-0.115441	0.861967	0.999984	PRP40
YLR034C	-0.457176	0.421777	0.805941	-0.245679	0.55783	0.821122	-0.115336	0.850082	0.999984	SMF3
YDL183C	1.47175	0.0331152	0.223288	1.6301	0.0010471	0.0235578	-0.115151	0.881172	0.999984
YIL162W	1.79443	0.00119782	0.0263029	1.98222	8.78e-05	0.00438656	-0.114988	0.879521	0.999984	SUC2
YLR216C	0.383445	0.496229	0.852464	0.581387	0.197022	0.533513	-0.114561	0.87612	0.999984	CPR6
YNL047C	0.446502	0.535727	0.875839	0.627368	0.176588	0.505675	-0.114126	0.874298	0.999984	SLM2
YMR115W	0.0697985	0.908341	0.96217	0.240658	0.566427	0.824803	-0.11406	0.858969	0.999984	MGR3
YLR005W	-0.726999	0.287052	0.694803	-0.539391	0.204255	0.541009	-0.114041	0.870792	0.999984	SSL1
YPR158W	0.427028	0.511746	0.862232	0.604384	0.213102	0.553535	-0.113764	0.877072	0.999984	CUR1
YKL087C	0.603439	0.375787	0.774869	0.808198	0.090949	0.370464	-0.113422	0.873676	0.999984	CYT2
YDL067C	0.908558	0.116629	0.456597	1.09737	0.0204327	0.155503	-0.113123	0.861594	0.999984	COX9
YOR130C	0.172816	0.783954	0.949655	0.36542	0.512502	0.797983	-0.112874	0.895965	0.999984	ORT1
YIL129C	-0.0169346	0.923717	0.967711	0.218289	0.566751	0.824803	-0.112785	0.870809	0.999984	TAO3
YKL014C	-1.65836	0.0378901	0.244144	-1.51916	0.00142215	0.0282932	-0.112337	0.891337	0.999984	URB1
YNL026W	0.339639	0.631605	0.907011	0.528217	0.305147	0.648859	-0.112105	0.883367	0.999984	SAM50
YOL094C	-0.152825	0.810304	0.955419	-0.0108937	0.864765	0.951767	-0.111521	0.917998	0.999984	RFC4
YHL032C	1.39147	0.015664	0.140853	1.58361	0.000273612	0.00936416	-0.110281	0.866447	0.999984	GUT1
YMR219W	-0.955839	0.145879	0.509808	-0.725937	0.0652897	0.307657	-0.11009	0.871209	0.999984	ESC1
YOR062C	-0.054268	0.926273	0.96883	0.126934	0.802035	0.927193	-0.109883	0.891753	0.999984
YMR009W	1.06721	0.0476425	0.28083	1.24974	0.00513356	0.0669497	-0.10987	0.861016	0.999984	ADI1
YDR047W	-1.00537	0.108042	0.437326	-0.817077	0.100544	0.385766	-0.109557	0.881375	0.999984	HEM12
YJR019C	0.433589	0.456778	0.825537	0.620528	0.22685	0.570554	-0.109279	0.877138	0.999984	TES1
YOR326W	-1.45993	0.012078	0.119344	-1.24953	0.00112844	0.0249895	-0.108666	0.856408	0.999984	MYO2
YBR050C	1.31606	0.030051	0.211264	1.49851	0.00176623	0.0325944	-0.10829	0.871783	0.999984	REG2
YOR020C	0.459311	0.399202	0.794789	0.641486	0.137753	0.452279	-0.108156	0.867251	0.999984	HSP10
YOR037W	-0.76876	0.353056	0.75863	-0.590096	0.227084	0.570554	-0.107744	0.893688	0.999984	CYC2
YDL248W	0.0222231	0.963936	0.977813	0.216772	0.596248	0.84129	-0.107722	0.846268	0.999984	COS7
YGL145W	-0.762458	0.255201	0.661916	-0.594859	0.216961	0.55766	-0.107373	0.878863	0.999984	TIP20
YBR039W	0.66574	0.195415	0.58555	0.8533	0.0392883	0.234278	-0.106924	0.845652	0.999984	ATP3
YJR093C	0.501749	0.459871	0.827726	0.696912	0.159048	0.485781	-0.106731	0.884092	0.999984	FIP1
YGL241W	-0.797133	0.204493	0.595872	-0.613771	0.169866	0.497786	-0.106622	0.875651	0.999984	KAP114
YHL004W	-0.400621	0.523433	0.869387	-0.209342	0.634142	0.862583	-0.106612	0.869907	0.999984	MRP4
YCL059C	-1.447	0.0955097	0.4044	-1.30862	0.0468865	0.255765	-0.106043	0.911065	0.999984	KRR1
YEL007W	-0.860749	0.231305	0.627488	-0.677452	0.21773	0.558367	-0.104929	0.901934	0.999984	MIT1
YJL073W	-0.297864	0.595715	0.896877	-0.114708	0.796292	0.925492	-0.104839	0.87672	0.999984	JEM1
YMR011W	0.856388	0.108061	0.437326	1.03514	0.0238314	0.170782	-0.103916	0.883329	0.999984	HXT2
YMR296C	0.0893133	0.863356	0.95967	0.292577	0.498649	0.789933	-0.103557	0.875243	0.999984	LCB1
YDL107W	-0.464346	0.583873	0.895031	-0.305602	0.578218	0.830624	-0.103537	0.902742	0.999984	MSS2
YDR137W	-0.239914	0.708973	0.926095	-0.0339731	0.935848	0.965072	-0.103005	0.874058	0.999984	RGP1
YLR459W	0.617299	0.485614	0.84746	0.817963	0.185971	0.52018	-0.102815	0.910085	0.999984	GAB1
YGR142W	0.716032	0.31044	0.716994	0.908691	0.426713	0.745329	-0.102662	0.924507	0.999984	BTN2
YGR086C	0.625571	0.178313	0.557724	0.806121	0.0298881	0.195119	-0.102363	0.838473	0.999984	PIL1
YPL166W	1.08512	0.136393	0.490815	1.23155	0.0173744	0.141987	-0.101954	0.894771	0.999984	ATG29
YKL103C	-0.434481	0.382864	0.782735	-0.247035	0.512149	0.797821	-0.101101	0.853897	0.999984	APE1
YFR010W	0.014635	0.975897	0.9821	0.194822	0.612002	0.8511	-0.101088	0.845868	0.999984	UBP6
YER143W	0.576206	0.278326	0.686587	0.755278	0.104017	0.390289	-0.100949	0.876902	0.999984	DDI1
YMR304W	0.713454	0.193501	0.581799	0.906266	0.0168947	0.138871	-0.100689	0.858452	0.999984	UBP15
YPL260W	0.011018	0.981485	0.984462	0.194269	0.608418	0.849489	-0.100138	0.846762	0.999984	CUB1
YNL268W	1.50061	0.0028167	0.045319	1.67992	6.14e-05	0.0034699	-0.0994412	0.863364	0.999984	LYP1
YDR533C	-0.335041	0.580433	0.893427	-0.163816	0.740908	0.906917	-0.0993296	0.893141	0.999984	HSP31
YHR174W	-1.52122	0.00648237	0.0787032	-1.33758	0.00846586	0.0893115	-0.0990428	0.90111	0.999984	ENO2
YMR045C	-0.167274	0.779494	0.947845	0.0088678	0.970937	0.977846	-0.0988495	0.88691	0.999984
YDR237W	-0.0351454	0.943124	0.972093	0.138371	0.746655	0.910071	-0.0988179	0.880891	0.999984	MRPL7
YAR031W	0.406043	0.649909	0.916273	0.543043	0.456241	0.766555	-0.0987126	0.918623	0.999984	PRM9
YKL025C	0.430445	0.456148	0.825537	0.620805	0.165971	0.493379	-0.0964641	0.876663	0.999984	PAN3
YDR014W	-0.184266	0.81257	0.955419	-0.00744905	0.968708	0.977263	-0.0952777	0.910471	0.999984	RAD61
YPR097W	-0.400366	0.498395	0.853899	-0.203646	0.615105	0.85302	-0.0952559	0.878417	0.999984
YOR274W	-0.9015	0.186097	0.568896	-0.721485	0.125982	0.431427	-0.0952315	0.89716	0.999984	MOD5
YHR077C	-1.75172	0.00978118	0.103237	-1.56072	0.000697105	0.0180887	-0.0945918	0.900302	0.999984	NMD2
YBL085W	-0.266436	0.672998	0.919068	-0.039537	0.919418	0.961159	-0.0942118	0.888645	0.999984	BOI1
YLR118C	-0.249551	0.72978	0.932065	-0.0609537	0.907747	0.958483	-0.0940472	0.899715	0.999984	TML25
YGL099W	-1.55318	0.113521	0.447997	-1.46076	0.0157865	0.133453	-0.0939161	0.92564	0.999984	LSG1
YGR113W	-0.129805	0.835428	0.95967	0.0583615	0.891492	0.957082	-0.0938553	0.888762	0.999984	DAM1
YNR018W	0.556816	0.296815	0.704313	0.723543	0.135991	0.451354	-0.0933451	0.881687	0.999984	RCF2
YGR243W	0.650397	0.263583	0.668811	0.815851	0.0956539	0.379334	-0.0931254	0.907641	0.999984	MPC3
YKL204W	0.149002	0.766037	0.942689	0.326918	0.438181	0.753932	-0.0931183	0.872345	0.999984	EAP1
YDL226C	-0.638595	0.29366	0.701211	-0.482408	0.322273	0.663462	-0.0929831	0.893253	0.999984	GCS1
YBL078C	0.745248	0.145332	0.509529	0.909838	0.0228313	0.16744	-0.0928182	0.866011	0.999984	ATG8
YML101C	0.440862	0.552486	0.885678	0.603113	0.323725	0.664524	-0.0923314	0.908919	0.999984	CUE4
YKL067W	0.578317	0.262828	0.668128	0.745353	0.0574905	0.289865	-0.0922085	0.871815	0.999984	YNK1
YLL007C	-0.463476	0.563071	0.89021	-0.279575	0.626731	0.858602	-0.0920759	0.910813	0.999984	LMO1
YLR433C	-1.55641	0.0561697	0.300902	-1.43138	0.021547	0.160891	-0.0920751	0.920206	0.999984	CNA1
YBL063W	-0.451748	0.621426	0.904447	-0.261582	0.597583	0.841375	-0.091839	0.917202	0.999984	KIP1
YBL006C	0.0644545	0.87795	0.95967	0.277454	0.56168	0.822564	-0.0908195	0.90486	0.999984	LDB7
YNR047W	0.500038	0.359599	0.762244	0.674568	0.0764298	0.334832	-0.0906441	0.876888	0.999984	FPK1
YPL064C	-0.423399	0.587988	0.895443	-0.235785	0.618995	0.85571	-0.0906083	0.909171	0.999984	CWC27
YNL302C	-1.36764	0.0391701	0.249481	-1.18998	0.0599012	0.293956	-0.0900893	0.914153	0.999984	RPS19B
YPL093W	-0.949427	0.134783	0.488669	-0.74026	0.0892029	0.36662	-0.0900186	0.895437	0.999984	NOG1
YGL004C	-0.142429	0.817821	0.956259	0.037951	0.932353	0.964184	-0.0896731	0.898676	0.999984	RPN14
YDR434W	-0.126064	0.825972	0.957818	0.0484417	0.908624	0.958483	-0.0893243	0.899845	0.999984	GPI17
YOL133W	0.453433	0.492166	0.849756	0.60385	0.245359	0.590345	-0.0891011	0.90501	0.999984	HRT1
YGL055W	-0.470845	0.366795	0.769658	-0.307341	0.530223	0.806836	-0.0889577	0.905079	0.999984	OLE1
YGR049W	0.193136	0.75879	0.941495	0.344913	0.473767	0.778853	-0.0881288	0.911632	0.999984	SCM4
YNL219C	0.536908	0.315686	0.723919	0.70984	0.0957236	0.379334	-0.0878574	0.884373	0.999984	ALG9
YLR178C	1.48363	0.00293488	0.0468397	1.64213	0.00207537	0.0364746	-0.0874035	0.904665	0.999984	TFS1
YHR017W	0.80435	0.167703	0.546313	0.966691	0.0267819	0.183318	-0.0871695	0.888921	0.999984	YSC83
YCR033W	-0.503483	0.469724	0.836427	-0.315952	0.439735	0.755455	-0.087097	0.899082	0.999984	SNT1
YDR329C	0.206934	0.697817	0.925068	0.370917	0.348102	0.680467	-0.0860967	0.878962	0.999984	PEX3
YNL099C	-0.0341309	0.963079	0.977402	0.101386	0.828492	0.937198	-0.0854421	0.90741	0.999984	OCA1
YER133W	-0.230537	0.644184	0.914392	-0.0658435	0.862118	0.950679	-0.0846699	0.874878	0.999984	GLC7
YEL062W	0.198537	0.772976	0.945187	0.367761	0.447026	0.759201	-0.0845271	0.904695	0.999984	NPR2
YHR198C	0.890315	0.145815	0.509808	1.04721	0.0382621	0.231334	-0.0842917	0.899546	0.999984	AIM18
YGL129C	0.144755	0.786947	0.949883	0.299735	0.493423	0.788443	-0.0842223	0.888008	0.999984	RSM23
YJL144W	0.888457	0.180651	0.560798	1.04264	0.0187354	0.147625	-0.0840199	0.917547	0.999984
YGL207W	-0.687889	0.187754	0.571638	-0.517006	0.170456	0.498453	-0.0838244	0.883073	0.999984	SPT16
YPL225W	0.122502	0.816026	0.956204	0.271168	0.511976	0.797773	-0.083755	0.887908	0.999984
YPR055W	-0.338306	0.569102	0.89036	-0.189637	0.643273	0.867374	-0.0831308	0.891017	0.999984	SEC8
YGL082W	0.191097	0.716034	0.929898	0.346583	0.414618	0.73581	-0.0829564	0.888108	0.999984
YLR250W	0.938025	0.0713262	0.345826	1.10311	0.00767191	0.0847814	-0.0829475	0.880745	0.999984	SSP120
YPL143W	-0.927071	0.20886	0.599903	-0.77119	0.230651	0.572955	-0.0823562	0.927393	0.999984	RPL33A
YDR516C	0.148259	0.769073	0.943843	0.311242	0.417813	0.738596	-0.0821619	0.890658	0.999984	EMI2
YGR003W	-0.616005	0.402851	0.79565	-0.41591	0.356804	0.685798	-0.0820146	0.912447	0.999984	CUL3
YML008C	-0.540151	0.335654	0.74814	-0.383226	0.396844	0.719415	-0.0809558	0.910752	0.999984	ERG6
YNL200C	0.832737	0.154787	0.526781	0.990919	0.0328229	0.208964	-0.0808073	0.899737	0.999984	NNR1
YGL104C	0.676651	0.30491	0.71176	0.852125	0.0588869	0.29281	-0.0805957	0.904788	0.999984	VPS73
YNR043W	1.31558	0.0319688	0.218662	1.46677	0.00721264	0.0815875	-0.0797037	0.927772	0.999984	MVD1
YHR132C	0.715824	0.148015	0.515253	0.877416	0.0285767	0.191131	-0.0792766	0.8801	0.999984	ECM14
YGR244C	0.385206	0.423518	0.805941	0.542545	0.166656	0.493379	-0.0789748	0.88389	0.999984	LSC2
YIL048W	-0.131395	0.809976	0.955419	0.0421179	0.91477	0.95961	-0.0784761	0.891864	0.999984	NEO1
YDR084C	0.355264	0.569243	0.89036	0.495711	0.365481	0.693856	-0.0781304	0.910117	0.999984	TVP23
YBR115C	1.2893	0.0151858	0.138714	1.45303	0.000611197	0.0167545	-0.0780413	0.903809	0.999984	LYS2
YJR008W	0.774935	0.129623	0.479719	0.930292	0.0140012	0.123154	-0.0769524	0.885169	0.999984	MHO1
YLR239C	0.746983	0.314333	0.722086	0.885175	0.0796593	0.343649	-0.0768523	0.923171	0.999984	LIP2
YPR033C	-0.880313	0.124962	0.473756	-0.706607	0.0970838	0.382844	-0.0767003	0.900996	0.999984	HTS1
YLR386W	0.128375	0.825576	0.957818	0.305104	0.464852	0.773015	-0.0766341	0.908251	0.999984	VAC14
YOL129W	0.859167	0.129179	0.479719	1.00909	0.0232593	0.168209	-0.0763638	0.910092	0.999984	VPS68
YMR303C	-0.0850328	0.954158	0.974041	0.0794936	0.947452	0.969232	-0.0763613	0.967662	0.999984	ADH2
YKL046C	0.227425	0.699562	0.925068	0.400113	0.325017	0.665231	-0.0763144	0.905532	0.999984	DCW1
YGR023W	-0.344912	0.532788	0.873774	-0.176536	0.760694	0.914202	-0.0761312	0.928442	0.999984	MTL1
YPR191W	1.68379	0.00104657	0.0243666	1.83537	3.54e-05	0.00230079	-0.0760757	0.902459	0.999984	QCR2
YDR041W	-0.345047	0.526341	0.872251	-0.185755	0.640097	0.866704	-0.0760145	0.893916	0.999984	RSM10
YOR245C	1.1456	0.094501	0.402621	1.30532	0.00945914	0.0962447	-0.0756947	0.925134	0.999984	DGA1
YBL098W	-1.71061	0.00540565	0.072039	-1.54039	0.000862641	0.0207291	-0.0756884	0.911232	0.999984	BNA4
YBR244W	1.13559	0.151752	0.520838	1.24738	0.0358879	0.220761	-0.0753553	0.930737	0.999984	GPX2
YHR024C	0.0424263	0.903658	0.960661	0.235658	0.587051	0.836296	-0.0753455	0.913759	0.999984	MAS2
YER120W	0.379666	0.466081	0.83435	0.53979	0.192993	0.527764	-0.075159	0.89216	0.999984	SCS2
YHR190W	1.57217	0.00123546	0.0265706	1.7236	3.4e-05	0.00226976	-0.0750432	0.893057	0.999984	ERG9
YDL168W	0.928858	0.0531535	0.296895	1.08511	0.00388323	0.0557948	-0.0749911	0.883884	0.999984	SFA1
YLR438W	0.825147	0.146502	0.51114	0.979314	0.0229333	0.167919	-0.0749305	0.911891	0.999984	CAR2
YBR128C	-0.0368744	0.915081	0.96605	0.0960163	0.820582	0.933222	-0.074886	0.939576	0.999984	ATG14
YOR289W	0.448402	0.395303	0.791005	0.603845	0.166039	0.493379	-0.0738703	0.904025	0.999984
YER164W	-0.927229	0.155245	0.527401	-0.722847	0.061777	0.300996	-0.0737034	0.915004	0.999984	CHD1
YLR061W	-0.928455	0.186123	0.568896	-0.762243	0.265943	0.613	-0.0736483	0.938151	0.999984	RPL22A
YMR016C	-0.706057	0.311791	0.718318	-0.522589	0.307444	0.651948	-0.0732508	0.92715	0.999984	SOK2
YCL033C	0.409194	0.568428	0.89036	0.546905	0.327467	0.665679	-0.0720888	0.925758	0.999984	MXR2
YJL026W	-0.246199	0.638976	0.911047	-0.0920174	0.826346	0.936472	-0.0718373	0.912983	0.999984	RNR2
YLR411W	-0.137786	0.849658	0.95967	-0.00871848	0.939993	0.966194	-0.0717749	0.93622	0.999984	CTR3
YOR038C	-0.694268	0.355892	0.760653	-0.525829	0.253756	0.599817	-0.071565	0.923538	0.999984	HIR2
YNR017W	-0.674376	0.326505	0.736358	-0.509913	0.283571	0.630132	-0.0713519	0.92125	0.999984	TIM23
YGR202C	-0.625332	0.254039	0.659769	-0.475432	0.234532	0.579153	-0.0702917	0.905912	0.999984	PCT1
YBR005W	0.531211	0.27588	0.682459	0.676966	0.118961	0.419556	-0.0701794	0.904588	0.999984	RCR1
YDR392W	0.0101863	0.886312	0.959787	0.193898	0.671867	0.87947	-0.0699752	0.928041	0.999984	SPT3
YDL169C	1.86726	0.00169558	0.0335555	2.02161	5.92e-06	0.000620685	-0.0695926	0.911953	0.999984	UGX2
YPR111W	-0.0115536	0.966959	0.978579	0.12367	0.784883	0.925492	-0.0694685	0.923323	0.999984	DBF20
YPL070W	-0.0946835	0.86173	0.95967	0.062436	0.878668	0.954856	-0.0687884	0.922564	0.999984	MUK1
YER053C-A	0.573008	0.422244	0.805941	0.764273	0.364328	0.692946	-0.06874	0.942246	0.999984
YGR017W	-0.4075	0.556723	0.887029	-0.255154	0.606321	0.848129	-0.0685504	0.932898	0.999984
YGL006W	0.587529	0.239769	0.638632	0.73661	0.0452636	0.249678	-0.0674906	0.89717	0.999984	PMC1
YBR094W	-0.883995	0.200111	0.590195	-0.728085	0.122966	0.42679	-0.0670251	0.924416	0.999984	PBY1
YBR089C-A	1.33681	0.0165521	0.146235	1.48203	0.000364031	0.0114843	-0.0664771	0.910098	0.999984	NHP6B
YDR296W	0.195525	0.741687	0.936105	0.337691	0.448112	0.759678	-0.065895	0.916827	0.999984	MHR1
YPL112C	0.96381	0.125793	0.474178	1.09975	0.0303827	0.197662	-0.0657985	0.927165	0.999984	PEX25
YFL007W	-0.195269	0.720895	0.930622	-0.0389225	0.920543	0.961337	-0.0655098	0.915741	0.999984	BLM10
YJL117W	0.472493	0.429921	0.806181	0.612171	0.155423	0.479866	-0.0653934	0.922069	0.999984	PHO86
[truncated: 1,921 more rows]

## Sheet: S2
	GOID	TERM	CORRECTED_PVALUE	UNCORRECTED_PVALUE	NUM_LIST_ANNOTATIONS	LIST_SIZE	TOTAL_NUM_ANNOTATIONS	POPULATION_SIZE	FDR_RATE	EXPECTED_FALSE_POSITIVES	ANNOTATED_GENES	OFFICIAL_GENE_SYMBOL
Up	GO:0051276	chromosome organization	0.00185004	2.52737e-06	31	133	384	3920	0	0	YNL215W, YCL061C, YPL129W, YHR090C, YFR031C, YGL163C, YDR121W, YFL008W, YGR140W, YLR321C, YDL008W, YMR001C, YPR018W, YER169W, YOR178C, YMR106C, YBR289W, YGR063C, YBL097W, YMR201C, YDR506C, YPL016W, YLL022C, YKL113C, YEL061C, YBR231C, YDR078C, YLR442C, YBR215W, YNL250W, YOR005C	CBF2,RAD27,RPH1,SMC2,RLF2,SHU2,GAC1,DNL4,APC11,SWC5,BRN1,MRC1,YKU80,TAF14,DPB4,RAD14,SWI1,SFH1,SIR3,SNF5,RAD50,RAD54,HIF1,HPC2,IES2,CIN8,SPT4,CDC5,SMC1,YNG2,GMC1
	GO:0006281	DNA repair	0.00376567	5.14436e-06	19	133	176	3920	0	0	YNL250W, YOR005C, YMR106C, YBR289W, YLR321C, YDR078C, YLR442C, YEL018W, YPL153C, YKL113C, YGL163C, YDR121W, YDR075W, YFL008W, YKL108W, YCL061C, YGR063C, YMR201C, YHR090C	YKU80,DPB4,RAD14,SFH1,SIR3,RAD27,SNF5,RAD50,RAD54,EAF5,SLD2,SPT4,SHU2,DNL4,SMC1,RAD53,YNG2,PPH3,MRC1
Down	GO:0002181	cytoplasmic translation	6.12e-19	7.85e-22	41	233	205	7166	0	0	YDR500C, YDR025W, YHL033C, YOL127W, YOR361C, YHL015W, YBR031W, YDR382W, YDL136W, YLL045C, YMR242C, YLR441C, YDL229W, YGL030W, YBL092W, YMR143W, YDL191W, YML063W, YOL120C, YMR194W, YJL189W, YMR230W, YLR029C, YDR012W, YHR021C, YGR162W, YMR309C, YBL027W, YDR064W, YOR182C, YER131W, YLR185W, YML024W, YLR325C, YPL198W, YPL220W, YGL076C, YPL131W, YER102W, YGL189C, YBL072C	RPS30B,TIF4631,RPL36A,RPS11A,SSB1,RPS1A,RPL7B,RPL25,RPS8A,RPL8B,RPS26B,RPS20,NIP1,RPL30,RPL35A,RPL19B,RPS27B,RPL39,RPL20A,RPL37A,RPL15A,RPP2B,RPL32,RPL4B,RPL37B,PRT1,RPL1A,RPS17A,RPS8B,RPL5,RPL7A,RPS10B,RPS16A,RPL18A,RPL4A,RPS26A,RPS1B,RPL38,RPL8A,RPL35B,RPS13
	GO:0043604	amide biosynthetic process	7.74e-13	9.92e-16	71	233	816	7166	0	0	YGL076C, YHR019C, YML024W, YLR325C, YMR097C, YLR312W-A, YPL160W, YDR385W, YGL189C, YER102W, YLR060W, YGL195W, YOR182C, YJR123W, YMR298W, YGR162W, YDR115W, YDR341C, YLR185W, YGR094W, YOR133W, YKL138C, YDL229W, YGL030W, YBL092W, YMR242C, YLR029C, YPR100W, YMR194W, YML063W, YDR036C, YLR249W, YDR382W, YBR031W, YPR047W, YPL226W, YPL220W, YKL167C, YPL198W, YBL072C, YML025C, YNL122C, YML129C, YOR063W, Y…	TIF4631,RPL36A,MRP49,RPS1A,RPL7B,MRPL51,RPS8A,RPS20,NIP1,DED81,GCN1,RPL30,MRPL49,RPL19B,RPL39,EHD3,FRS1,MES1,RPS2,RPL37A,RPL15A,RPP2B,EFT2,MRPL15,RPL37B,PRT1,MRX14,RPL1A,RPL5,RPS5,PAN6,RPS16A,RPL4A,MSF1,RPL38,VAS1,RPS30B,RPS11A,SSB1,RPL25,YEF3,RPL8B,RPS26B,LAC1,RPL35A,YDR341C,EFT1,RPS27B,RPL20A,YML6,RPL32,NEW1,MRP35,RPL4B,RKR1,RPS17A,RPS8B,RPL7A,MRPL31,RPS10B,LIP1,RPL18A,CDC60,RPL3,COX14,RPS1B,RP…
	GO:1901566	organonitrogen compound biosynthetic process	9.89e-13	1.27e-15	92	233	1268	7166	0	0	YBL072C, YOR063W, YML129C, YPL220W, YPL198W, YKL024C, YGL123W, YPL149W, YBL027W, YMR247C, YJL189W, YGL184C, YOL120C, YMR143W, YOR361C, YHL033C, YGR264C, YOL127W, YDR500C, YLR432W, YER102W, YDR385W, YGL189C, YHR019C, YGL076C, YLR325C, YGL195W, YGR162W, YMR298W, YLR029C, YER003C, YML063W, YMR242C, YGL030W, YER001W, YDR036C, YER069W, YER052C, YPL226W, YDR044W, YPL131W, YKL008C, YML025C, YNL122C, YKL…	BAT1,ATP14,TIF4631,RPL36A,URA2,MRP49,RPS1A,RPL7B,MRPL51,RPS8A,STR3,RPS20,NIP1,DED81,GCN1,RPL30,MRPL49,RPL19B,IMD3,RPL39,EHD3,FRS1,MES1,RPS2,RPL37A,RPL15A,RPP2B,EFT2,MRPL15,RPL37B,PRT1,ARO1,MRX14,RPL1A,RPL5,RPS5,PAN6,RPS16A,RPL4A,MSF1,RPL38,GPI18,VAS1,CSR1,HOM3,URA6,RPS30B,RPS11A,SSB1,RPL25,YEF3,RPL8B,RPS26B,PSA1,LAC1,RPL35A,PMI40,YDR341C,EFT1,RPS27B,ARO8,RPL20A,YML6,HEM13,RPL32,ATG5,NEW1,GPI8,MRP…
	GO:0006412	translation	1.85e-12	2.37e-15	68	233	770	7166	0	0	YMR143W, YDL191W, YDL136W, YLL045C, YLR441C, YMR230W, YJL189W, YDR012W, YJL096W, YOL120C, YHL033C, YOL127W, YGR264C, YDR500C, YDR025W, YHL015W, YOR361C, YKL167C, YPL220W, YPL198W, YBL072C, YPL131W, YOR063W, YML129C, YNL122C, YML025C, YER131W, YHR021C, YBL027W, YMR247C, YDR064W, YMR309C, YGL123W, YKL138C, YOR133W, YGR094W, YMR242C, YBL092W, YGL030W, YDL229W, YPR100W, YLR029C, YML063W, YMR194W, YBR…	TIF4631,RPL36A,MRP49,RPS1A,RPL7B,MRPL51,RPS8A,RPS20,NIP1,DED81,GCN1,RPL30,MRPL49,RPL19B,RPL39,EHD3,FRS1,MES1,RPS2,RPL37A,RPL15A,RPP2B,EFT2,MRPL15,RPL37B,PRT1,MRX14,RPL1A,RPL5,RPS5,RPS16A,RPL4A,MSF1,RPL38,VAS1,RPS30B,RPS11A,SSB1,RPL25,YEF3,RPL8B,RPS26B,RPL35A,YDR341C,EFT1,RPS27B,RPL20A,YML6,RPL32,NEW1,MRP35,RPL4B,RKR1,RPS17A,RPS8B,RPL7A,MRPL31,RPS10B,RPL18A,CDC60,RPL3,COX14,RPS1B,RPS26A,MTG1,RPL8A…
	GO:0043043	peptide biosynthetic process	2.41e-12	3.09e-15	68	233	774	7166	0	0	YDR500C, YDR025W, YHL033C, YOL127W, YGR264C, YHL015W, YOR361C, YLL045C, YDL136W, YLR441C, YDL191W, YMR143W, YJL096W, YOL120C, YMR230W, YJL189W, YDR012W, YHR021C, YBL027W, YMR247C, YDR064W, YMR309C, YER131W, YGL123W, YPL198W, YKL167C, YPL220W, YPL131W, YML129C, YOR063W, YNL122C, YML025C, YBL072C, YPL226W, YLR249W, YDR036C, YDR382W, YBR031W, YPR047W, YMR242C, YBL092W, YDL229W, YGL030W, YKL138C, YOR…	TIF4631,RPL36A,MRP49,RPS1A,RPL7B,MRPL51,RPS8A,RPS20,NIP1,DED81,GCN1,RPL30,MRPL49,RPL19B,RPL39,EHD3,FRS1,MES1,RPS2,RPL37A,RPL15A,RPP2B,EFT2,MRPL15,RPL37B,PRT1,MRX14,RPL1A,RPL5,RPS5,RPS16A,RPL4A,MSF1,RPL38,VAS1,RPS30B,RPS11A,SSB1,RPL25,YEF3,RPL8B,RPS26B,RPL35A,YDR341C,EFT1,RPS27B,RPL20A,YML6,RPL32,NEW1,MRP35,RPL4B,RKR1,RPS17A,RPS8B,RPL7A,MRPL31,RPS10B,RPL18A,CDC60,RPL3,COX14,RPS1B,RPS26A,MTG1,RPL8A…
	GO:0006518	peptide metabolic process	2.14e-11	2.74e-14	68	233	808	7166	0	0	YNL122C, YML025C, YPL131W, YML129C, YOR063W, YBL072C, YPL198W, YPL220W, YKL167C, YGL123W, YBL027W, YDR064W, YMR247C, YMR309C, YHR021C, YER131W, YOL120C, YJL096W, YDR012W, YJL189W, YMR230W, YLR441C, YDL136W, YLL045C, YDL191W, YMR143W, YHL015W, YOR361C, YDR025W, YDR500C, YOL127W, YGR264C, YHL033C, YGL189C, YDR385W, YER102W, YLR312W-A, YPL160W, YLR325C, YML024W, YMR097C, YGL076C, YHR019C, YLR185W, Y…	TIF4631,RPL36A,MRP49,RPS1A,RPL7B,MRPL51,RPS8A,RPS20,NIP1,DED81,GCN1,RPL30,MRPL49,RPL19B,RPL39,EHD3,FRS1,MES1,RPS2,RPL37A,RPL15A,RPP2B,EFT2,MRPL15,RPL37B,PRT1,MRX14,RPL1A,RPL5,RPS5,RPS16A,RPL4A,MSF1,RPL38,VAS1,RPS30B,RPS11A,SSB1,RPL25,YEF3,RPL8B,RPS26B,RPL35A,YDR341C,EFT1,RPS27B,RPL20A,YML6,RPL32,NEW1,MRP35,RPL4B,RKR1,RPS17A,RPS8B,RPL7A,MRPL31,RPS10B,RPL18A,CDC60,RPL3,COX14,RPS1B,RPS26A,MTG1,RPL8A…
	GO:0043603	cellular amide metabolic process	3.05e-11	3.92e-14	71	233	875	7166	0	0	YGL030W, YDL229W, YBL092W, YMR242C, YGR094W, YKL138C, YOR133W, YMR194W, YML063W, YLR029C, YPR100W, YPL226W, YDR382W, YLR249W, YBR031W, YPR047W, YDR036C, YML024W, YLR325C, YMR097C, YGL076C, YHR019C, YDR385W, YGL189C, YER102W, YLR312W-A, YPL160W, YJR123W, YMR298W, YDR115W, YGR162W, YLR060W, YGL195W, YOR182C, YDR341C, YLR185W, YLR441C, YDL136W, YLL045C, YIL145C, YMR143W, YDL191W, YOL120C, YJL096W, Y…	TIF4631,RPL36A,MRP49,RPS1A,RPL7B,MRPL51,RPS8A,RPS20,NIP1,DED81,GCN1,RPL30,MRPL49,RPL19B,RPL39,EHD3,FRS1,MES1,RPS2,RPL37A,RPL15A,RPP2B,EFT2,MRPL15,RPL37B,PRT1,MRX14,RPL1A,RPL5,RPS5,PAN6,RPS16A,RPL4A,MSF1,RPL38,VAS1,RPS30B,RPS11A,SSB1,RPL25,YEF3,RPL8B,RPS26B,LAC1,RPL35A,YDR341C,EFT1,RPS27B,RPL20A,YML6,RPL32,NEW1,MRP35,RPL4B,RKR1,RPS17A,RPS8B,RPL7A,MRPL31,RPS10B,LIP1,RPL18A,CDC60,RPL3,COX14,RPS1B,RP…
	GO:0044271	cellular nitrogen compound biosynthetic process	4.66e-11	5.98e-14	110	233	1787	7166	0	0	YAL040C, YJL189W, YKL185W, YOL120C, YMR143W, YJL173C, YOR361C, YOL127W, YGR264C, YHL033C, YDR500C, YIL153W, YBL072C, YOL002C, YML129C, YOR063W, YPL220W, YEL009C, YBL100W-B, YPL198W, YDL048C, YKL024C, YGL123W, YMR247C, YBL027W, YER003C, YLR029C, YML063W, YLR335W, YGL030W, YER070W, YMR242C, YDR036C, YER069W, YPL226W, YOR343W-B, YJL080C, YDR123C, YDR044W, YLR410W-B, YLR432W, YGL189C, YDR385W, YER102…	ATP14,RRD1,URA2,MRP49,RPL7B,MRPL51,RPS20,NIP1,DED81,RPL30,MRPL49,YOR343W-B,IMD3,RPL39,NUP2,RPA190,COM2,MES1,RPS2,RPL37A,RPP2B,YFL002W-A,YCL019W,RPL1A,SUT1,YOR192C-B,RPL4A,YDR210W-B,RPL38,POL5,YEF3,YBL100W-B,PMI40,EFT1,RNR1,HTB1,YDR034C-D,IZH2,YML6,SCP160,HEM13,CLN3,NEW1,RFA3,RKR1,RPS17A,STP4,RPL7A,MRPL31,LIP1,ADE6,CDC60,RPL3,COX14,RPS1B,MTG1,RPL8A,TIF4631,RPL36A,RPS1A,RPS8A,YGR161W-B,YLR410W-B,GC…
	GO:1901576	organic substance biosynthetic process	7.37e-11	9.45e-14	131	233	2360	7166	0	0	YLR249W, YPR047W, YBR031W, YDR382W, YDR210W-B, YDR127W, YDL055C, YJL130C, YPR100W, YMR194W, YLR380W, YKL138C, YOR133W, YGR094W, YBL092W, YDL229W, YOR303W, YDR331W, YLR185W, YDR341C, YMR215W, YLR060W, YNR010W, YFL002W-A, YOR182C, YOR341W, YJR123W, YDR115W, YLR312W-A, YPL160W, YCL019W, YGR161W-B, YPL258C, YKL192C, YML024W, YBR196C, YMR097C, YHL015W, YDR224C, YLR295C, YDR025W, YGL202W, YDR012W, YBR0…	YHR208W,YLR295C,YIL153W,YJL130C,YKL167C,YPL198W,YPR100W,YKL182W,YHL015W,YMR309C,YHR019C,YGL030W,YJL096W,YOR343W-B,YLR432W,YJL189W,YLR335W,YOR341W,YER130C,YGR264C,YGL123W,YLR185W,YDR382W,YFL002W-A,YCL019W,YPL220W,YGL162W,YOR192C-B,YBR031W,YDR210W-B,YLR325C,YBR004C,YEL055C,YLR380W,YLR249W,YBL100W-B,YER003C,YOR133W,YER070W,YGL202W,YDR224C,YDR034C-D,YOL002C,YML025C,YJL080C,YDR044W,YAL040C,YPL226W,YDR…
	GO:0009058	biosynthetic process	2e-10	2.56e-13	131	233	2388	7166	0	0	YDR341C, YLR185W, YMR215W, YDR331W, YJR123W, YOR341W, YDR115W, YNR010W, YLR060W, YFL002W-A, YOR182C, YGR161W-B, YCL019W, YLR312W-A, YPL160W, YBR196C, YML024W, YMR097C, YPL258C, YKL192C, YDR210W-B, YLR249W, YPR047W, YDR382W, YBR031W, YDL055C, YDR127W, YMR194W, YJL130C, YPR100W, YDL229W, YBL092W, YOR303W, YGR094W, YKL138C, YLR380W, YOR133W, YHR208W, YMR309C, YDR064W, YHR021C, YKL182W, YOR207C, YER1…	BAT1,ATP14,RRD1,URA2,MRP49,RPL7B,MRPL51,FAS1,RPS20,NIP1,DED81,RPL30,MRPL49,YOR343W-B,IMD3,RPL39,NUP2,RPA190,COM2,MES1,RPS2,RPL37A,RPP2B,YFL002W-A,YCL019W,RPL1A,SUT1,YOR192C-B,RPL4A,YDR210W-B,RPL38,GPI18,POL5,CSR1,YEF3,YBL100W-B,PMI40,EFT1,RNR1,ARO8,HTB1,YDR034C-D,IZH2,YML6,SCP160,HEM13,CLN3,NEW1,GPI8,RFA3,RKR1,RPS17A,STP4,RPL7A,MRPL31,LIP1,MNN1,ADE6,CDC60,RPL3,COX14,RPS1B,MTG1,RPL8A,TIF4631,RPL36…
	GO:0044249	cellular biosynthetic process	1.54e-09	1.97e-12	127	233	2335	7166	0	0	YCL019W, YGR161W-B, YLR312W-A, YPL160W, YMR097C, YML024W, YKL192C, YPL258C, YMR215W, YLR185W, YDR341C, YDR331W, YDR115W, YOR341W, YJR123W, YOR182C, YFL002W-A, YLR060W, YNR010W, YMR194W, YPR100W, YJL130C, YOR303W, YBL092W, YDL229W, YKL138C, YLR380W, YOR133W, YGR094W, YDR210W-B, YPR047W, YLR249W, YDR382W, YBR031W, YDL055C, YDR127W, YKL008C, YPL131W, YNL122C, YML025C, YGL162W, YPL095C, YKL167C, YHR2…	BAT1,ATP14,RRD1,URA2,MRP49,RPL7B,MRPL51,FAS1,RPS20,NIP1,DED81,RPL30,MRPL49,YOR343W-B,IMD3,RPL39,NUP2,RPA190,COM2,MES1,RPS2,RPL37A,RPP2B,YFL002W-A,YCL019W,RPL1A,SUT1,YOR192C-B,RPL4A,YDR210W-B,RPL38,GPI18,POL5,CSR1,YEF3,YBL100W-B,PMI40,EFT1,RNR1,ARO8,HTB1,YDR034C-D,IZH2,YML6,SCP160,HEM13,CLN3,NEW1,GPI8,RFA3,RKR1,RPS17A,STP4,RPL7A,MRPL31,LIP1,MNN1,ADE6,CDC60,RPL3,COX14,RPS1B,MTG1,RPL8A,TIF4631,RPL36…
	GO:0034645	cellular macromolecule biosynthetic process	8.21e-09	1.05e-11	106	233	1818	7166	0	0	YPR100W, YMR194W, YGR094W, YKL138C, YOR133W, YDL229W, YBL092W, YLR249W, YBR031W, YPR047W, YDR382W, YDR210W-B, YDL055C, YLR312W-A, YPL160W, YGR161W-B, YCL019W, YML024W, YMR097C, YDR331W, YDR341C, YLR185W, YMR215W, YNR010W, YLR060W, YOR182C, YFL002W-A, YJR123W, YOR341W, YDR115W, YBR004C, YDR012W, YMR230W, YOR192C-B, YJL096W, YDL191W, YLR441C, YLL045C, YDL136W, YDR224C, YHL015W, YDR025W, YGL162W, YM…	RRD1,MRP49,RPL7B,MRPL51,RPS20,NIP1,DED81,RPL30,MRPL49,YOR343W-B,RPL39,NUP2,RPA190,COM2,MES1,RPS2,RPL37A,RPP2B,YFL002W-A,YCL019W,RPL1A,SUT1,YOR192C-B,RPL4A,YDR210W-B,RPL38,GPI18,POL5,YEF3,YBL100W-B,PMI40,EFT1,RNR1,HTB1,YDR034C-D,IZH2,YML6,SCP160,CLN3,NEW1,GPI8,RFA3,RKR1,RPS17A,STP4,RPL7A,MRPL31,MNN1,CDC60,RPL3,COX14,RPS1B,MTG1,RPL8A,TIF4631,RPL36A,RPS1A,RPS8A,YGR161W-B,YLR410W-B,GCN1,RPL19B,FRS1,E…
	GO:0009059	macromolecule biosynthetic process	1.31e-08	1.69e-11	106	233	1831	7166	0	0	YGR161W-B, YCL019W, YPL160W, YLR312W-A, YMR097C, YML024W, YMR215W, YDR341C, YLR185W, YDR331W, YDR115W, YJR123W, YOR341W, YOR182C, YFL002W-A, YNR010W, YLR060W, YMR194W, YPR100W, YDL229W, YBL092W, YGR094W, YOR133W, YKL138C, YDR210W-B, YLR249W, YPR047W, YBR031W, YDR382W, YDL055C, YPL131W, YML025C, YNL122C, YGL162W, YKL167C, YHR021C, YMR309C, YDR064W, YER131W, YOR207C, YJL096W, YMR230W, YOR192C-B, YB…	RRD1,MRP49,RPL7B,MRPL51,RPS20,NIP1,DED81,RPL30,MRPL49,YOR343W-B,RPL39,NUP2,RPA190,COM2,MES1,RPS2,RPL37A,RPP2B,YFL002W-A,YCL019W,RPL1A,SUT1,YOR192C-B,RPL4A,YDR210W-B,RPL38,GPI18,POL5,YEF3,YBL100W-B,PMI40,EFT1,RNR1,HTB1,YDR034C-D,IZH2,YML6,SCP160,CLN3,NEW1,GPI8,RFA3,RKR1,RPS17A,STP4,RPL7A,MRPL31,MNN1,CDC60,RPL3,COX14,RPS1B,MTG1,RPL8A,TIF4631,RPL36A,RPS1A,RPS8A,YGR161W-B,YLR410W-B,GCN1,RPL19B,FRS1,E…
	GO:0009987	cellular process	2.94e-08	3.77e-11	209	233	5182	7166	0	0	YDR261W-A, YBL100W-B, YBR067C, YPL220W, YEL009C, YKR042W, YBL072C, YNL062C, YML129C, YHL033C, YIL169C, YOR361C, YMR143W, YKL185W, YFL002W-B, YDR034C-D, YJR151C, YIL135C, YHR019C, YGL076C, YEL055C, YLR325C, YOL155C, YER158C, YER102W, YLR410W-B, YLR390W-A, YDR044W, YIL040W, YDR034C-C, YER001W, YER069W, YNL190W, YPL226W, YER052C, YOR343W-B, YMR229C, YPL036W, YLR335W, YER070W, YLR029C, YLL051C, YGL21…	PST1,BAT1,MUD1,RRD1,MRP49,CCW12,RPL7B,YGP1,MRPL51,ECM33,CDC50,RPS20,FRE6,RPL30,SEC12,MRPL49,YOR343W-B,YOR343W-A,RPP2B,TIP1,PFK2,YFL002W-B,RRP5,SMD1,YFL002W-A,PPM1,YCL019W,SUT1,YOR192C-B,RPL4A,YOR192C-A,COX12,POL5,LDB17,GCD10,YDR034C-C,CLG1,UTH1,YBL100W-B,PMI40,YBL100W-A,RNR1,ARO8,YDR034C-D,IZH2,YML6,HEM13,CLN3,NEW1,SHE2,RFA3,RPS17A,STP4,RPL7A,LIP1,MNN1,ADE6,RPL3,CDC60,APQ12,RPS1A,SEC16,FRS1,RPL15…
	GO:0032197	transposition, RNA-mediated	1.4e-07	1.79e-10	20	233	108	7166	0	0	YFL002W-B, YCL020W, YOR192C-B, YOR343W-A, YGR161W-B, YCL019W, YBL100W-B, YBL100W-A, YGR161W-A, YDR261W-A, YDR210W-B, YOR192C-A, YOR343W-B, YLR410W-B, YFL002W-A, YDR034C-D, YLR410W-A, YDR261W-B, YDR210W-A, YDR034C-C	YFL002W-B,YFL002W-A,YCL019W,YDR034C-C,YGR161W-A,YGR161W-B,YCL020W,YLR410W-B,YBL100W-B,YOR192C-B,YOR343W-B,YDR210W-A,YBL100W-A,YOR192C-A,YOR343W-A,YDR210W-B,YDR034C-D,YDR261W-A,YDR261W-B,YLR410W-A
	GO:0032196	transposition	2.76e-07	3.54e-10	20	233	112	7166	0	0	YCL019W, YGR161W-B, YOR343W-A, YOR192C-B, YFL002W-B, YCL020W, YGR161W-A, YBL100W-A, YBL100W-B, YOR343W-B, YOR192C-A, YDR261W-A, YDR210W-B, YDR034C-C, YDR210W-A, YLR410W-A, YDR261W-B, YDR034C-D, YFL002W-A, YLR410W-B	YFL002W-B,YFL002W-A,YCL019W,YDR034C-C,YGR161W-A,YGR161W-B,YCL020W,YLR410W-B,YBL100W-B,YOR192C-B,YOR343W-B,YDR210W-A,YBL100W-A,YOR192C-A,YOR343W-A,YDR210W-B,YDR034C-D,YDR261W-A,YDR261W-B,YLR410W-A
	GO:0042254	ribosome biogenesis	3.25e-05	4.17e-08	38	233	452	7166	0	0	YBL004W, YER131W, YDR064W, YJR123W, YGR162W, YHR021C, YLR185W, YGL123W, YNL132W, YPL220W, YGL076C, YPL198W, YML024W, YEL055C, YBL072C, YGL189C, YKL203C, YPL131W, YER102W, YOR063W, YOL127W, YHL033C, YDR025W, YDR500C, YHL015W, YPL226W, YDL191W, YMR143W, YMR229C, YDL229W, YLR441C, YGL030W, YLL045C, YDL136W, YOR056C, YMR230W, YKL186C, YML063W	TIF4631,RPS11A,SSB1,RPS1A,RPL7B,RPL25,RPS8A,RPL8B,RPS26B,RPS20,RPL30,RPL35A,RPS27B,RPS2,RPL37A,NEW1,MTR2,RRP5,TOR2,RPL37B,RPL1A,RPS17A,RPS8B,RPL5,UTP20,RPL7A,RPS10B,RPS5,RPS16A,KRE33,RPL3,RPS26A,RPS1B,NOB1,POL5,RPL8A,RPL35B,RPS13
	GO:0034641	cellular nitrogen compound metabolic process	4.57e-05	5.86e-08	130	233	2773	7166	0	0	YDR115W, YOR341W, YJR123W, YGR074W, YOR182C, YFL002W-A, YLR060W, YNR010W, YNL132W, YLR185W, YDR341C, YOR328W, YMR097C, YBR196C, YML024W, YPL258C, YCL019W, YGR161W-B, YLR312W-A, YPL160W, YDL055C, YBR119W, YDR210W-B, YMR205C, YPR047W, YLR249W, YDR382W, YBR031W, YOR303W, YBL092W, YDL229W, YOR133W, YKL138C, YGR094W, YMR194W, YPR100W, YOR056C, YJL130C, YHR021C, YDR064W, YMR309C, YBL004W, YER131W, YOR2…	ATP14,MUD1,RRD1,URA2,MRP49,RPL7B,MRPL51,RPS20,NIP1,DED81,RPL30,MRPL49,PFK1,YOR343W-B,IMD3,RPL39,NUP2,RPA190,COM2,MES1,RPS2,RPL37A,RPP2B,PFK2,RRP5,SMD1,YFL002W-A,YCL019W,RPL1A,SUT1,KRE33,YOR192C-B,RPL4A,YDR210W-B,RPL38,POL5,GCD10,YEF3,YBL100W-B,PMI40,EFT1,RNR1,HTB1,YDR034C-D,IZH2,YML6,SCP160,HEM13,CLN3,NEW1,RFA3,RKR1,RPS17A,STP4,UTP20,RPL7A,MRPL31,LIP1,ADE6,CDC60,RPL3,COX14,RPS1B,MTG1,RPL8A,TIF463…
	GO:0090502	RNA phosphodiester bond hydrolysis, endonucleolytic	0.000117091	1.5e-07	19	233	143	7166	0	0	YPR170W-B, YDR500C, YDR261W-B, YHR021C, YDR034C-D, YBL004W, YFL002W-A, YLR410W-B, YLR185W, YOR343W-B, YDR210W-B, YBL100W-B, YMR229C, YCL019W, YGR161W-B, YIR015W, YLR312W-A, YOR192C-B, YOR056C	MRPL15,RRP5,YFL002W-A,RPL37B,YCL019W,UTP20,YGR161W-B,YLR410W-B,RPR2,YBL100W-B,YOR192C-B,YOR343W-B,RPS27B,YDR210W-B,YDR034C-D,YDR261W-B,NOB1,RPL37A,YPR170W-B
	GO:0022613	ribonucleoprotein complex biogenesis	0.000220132	2.82e-07	42	233	568	7166	0	0	YLR185W, YNL132W, YGL123W, YER131W, YBL004W, YGR074W, YJR123W, YMR309C, YDR064W, YHR021C, YGR162W, YBL072C, YKL203C, YGL189C, YOR063W, YPL131W, YER102W, YPL220W, YGL076C, YML024W, YLR325C, YPL198W, YEL055C, YOR361C, YHL015W, YPL226W, YOL127W, YHL033C, YDR025W, YDR500C, YMR230W, YOR056C, YKL186C, YML063W, YMR229C, YDL191W, YMR143W, YDL229W, YGL030W, YLR441C, YLL045C, YDL136W	TIF4631,RPS11A,SSB1,RPS1A,RPL7B,RPL25,RPS8A,RPL8B,RPS26B,RPS20,NIP1,RPL30,RPL35A,RPS27B,RPS2,RPL37A,NEW1,MTR2,RRP5,SMD1,TOR2,RPL37B,PRT1,RPL1A,RPS17A,RPS8B,RPL5,UTP20,RPL7A,RPS10B,RPS5,RPS16A,KRE33,RPL3,RPS26A,RPS1B,RPL38,NOB1,POL5,RPL8A,RPL35B,RPS13
	GO:0042273	ribosomal large subunit biogenesis	0.000545673	7e-07	17	233	128	7166	0	0	YPL198W, YEL055C, YDL136W, YLL045C, YGL076C, YPL220W, YDL191W, YMR229C, YGL189C, YPL131W, YOR063W, YDR500C, YGR162W, YOL127W, YER131W, YHL033C, YLR185W	RRP5,TIF4631,RPL37B,RPL1A,RPL25,RPL7B,RPL5,RPL7A,RPL8B,RPS26B,RPL35A,RPL3,RPS26A,POL5,RPL8A,RPL37A,RPL35B
	GO:0034660	ncRNA metabolic process	0.000618603	7.93e-07	42	233	590	7166	0	0	YOR207C, YLR060W, YER131W, YBL004W, YJR123W, YOR341W, YDR064W, YHR021C, YDR341C, YLR185W, YNL132W, YGL076C, YPL220W, YHR019C, YPL198W, YEL055C, YNL062C, YPL160W, YBL072C, YKL203C, YGL189C, YIR015W, YOR063W, YER102W, YGR264C, YHL033C, YDR025W, YDR500C, YPR047W, YHL015W, YGR094W, YDL191W, YMR229C, YMR143W, YGL030W, YDL229W, YLR441C, YDL136W, YLL045C, YOR056C, YML063W, YKL186C	GCD10,RPS11A,SSB1,RPS1A,RPL7B,RPS8A,RPL8B,RPS26B,RPS20,DED81,RPL30,RET1,RPL35A,YDR341C,RPS27B,RPA190,FRS1,MES1,RPL37A,MTR2,RRP5,TOR2,RPL37B,RPL1A,RPS8B,UTP20,RPL7A,RPS5,RPS16A,RPR2,KRE33,CDC60,RPL3,RPS26A,RPS1B,MSF1,VAS1,NOB1,POL5,RPL8A,RPL35B,RPS13
	GO:0000470	maturation of LSU-rRNA	0.000718036	9.21e-07	12	233	65	7166	0	0	YHL033C, YER131W, YDR500C, YLR185W, YMR229C, YDL191W, YGL076C, YPL220W, YLL045C, YDL136W, YPL198W, YGL189C	RRP5,RPL37B,RPL35A,RPS26A,RPL1A,RPL7B,RPL7A,RPL8B,RPS26B,RPL8A,RPL37A,RPL35B
	GO:0006364	rRNA processing	0.00166865	2.14e-06	29	233	346	7166	0	0	YHL033C, YDR500C, YDR025W, YHL015W, YMR229C, YDL191W, YMR143W, YDL136W, YLL045C, YGL030W, YDL229W, YLR441C, YOR056C, YML063W, YBL004W, YER131W, YHR021C, YDR064W, YJR123W, YNL132W, YLR185W, YPL220W, YGL076C, YEL055C, YPL198W, YBL072C, YER102W, YOR063W, YGL189C	RPS11A,SSB1,RPS1A,RPL7B,RPS8A,RPL8B,RPS26B,RPS20,RPL30,RPL35A,RPS27B,RPL37A,RRP5,RPL37B,RPL1A,RPS8B,UTP20,RPL7A,RPS5,RPS16A,KRE33,RPL3,RPS26A,RPS1B,NOB1,POL5,RPL8A,RPL35B,RPS13
	GO:1901564	organonitrogen compound metabolic process	0.0023166	2.97e-06	112	233	2417	7166	0	0	YHL033C, YOL127W, YGR264C, YDR500C, YOR361C, YMR143W, YJL173C, YPL059W, YJL189W, YAL040C, YGL184C, YOL120C, YMR247C, YBL027W, YPL149W, YKL024C, YGL123W, YPL014W, YPL220W, YPL198W, YBL072C, YIL153W, YOR063W, YML129C, YDR435C, YDR044W, YER001W, YER069W, YDR036C, YER052C, YPL226W, YAL038W, YMR242C, YMR308C, YGL030W, YLR029C, YGL213C, YER003C, YKL029C, YML063W, YGL195W, YGR162W, YMR298W, YHR019C, YGL…	BAT1,ATP14,RRD1,URA2,MRP49,RPL7B,MRPL51,RPS20,NIP1,DED81,RPL30,MRPL49,PFK1,IMD3,RPL39,MES1,RPS2,RPL37A,RPP2B,PFK2,PPM1,RPL1A,CIP1,RPL4A,RPL38,GPI18,CSR1,CLG1,YEF3,GRX5,PMI40,EFT1,ARO8,YML6,HEM13,CLN3,NEW1,GPI8,RFA3,RKR1,RPS17A,RPL7A,MRPL31,MAE1,LIP1,MNN1,ADE6,CDC60,RPL3,COX14,RPS1B,MTG1,RPL8A,TIF4631,RPL36A,RPS1A,RPS8A,STR3,GCN1,SKI8,RPL19B,FRS1,EHD3,PGI1,CDC19,RPL15A,EFT2,MRPL15,GGA2,PRT1,RPL37B…
	GO:0015074	DNA integration	0.00336247	4.31e-06	10	233	51	7166	0	0	YOR343W-B, YCL019W, YDR210W-B, YGR161W-B, YOR192C-B, YDR261W-B, YDR034C-D, YBL100W-B, YFL002W-A, YLR410W-B	YLR410W-B,YFL002W-A,YOR192C-B,YBL100W-B,YOR343W-B,YCL019W,YDR210W-B,YDR034C-D,YDR261W-B,YGR161W-B
	GO:0044085	cellular component biogenesis	0.00464476	5.95e-06	72	233	1359	7166	0	0	YML024W, YLR325C, YEL055C, YGL076C, YKL192C, YMR307W, YGL189C, YER102W, YLR038C, YJR123W, YGR162W, YNR010W, YGR074W, YLR185W, YMR215W, YNL132W, YGL030W, YDL229W, YLR335W, YMR229C, YNR026C, YML063W, YER003C, YDR132C, YGL213C, YOR056C, YDL055C, YDR435C, YPL218W, YPL226W, YJL080C, YMR205C, YKR042W, YPL198W, YPL220W, YEL009C, YKL203C, YOR063W, YML129C, YPL131W, YBL072C, YMR309C, YPL149W, YDR064W, YMR…	ATP14,TIF4631,RPS1A,RPL7B,YGP1,RPS8A,SEC16,RPS20,NIP1,RPL30,SEC12,SKI8,NUP2,RPS2,RPL37A,PFK2,RRP5,SMD1,PPM1,RPL37B,PRT1,RPL1A,RPL5,RPS5,RPS16A,KRE33,MRX16,COX12,SDH7,RPL38,POL5,ACP1,LDB17,ARC18,RPS11A,SSB1,RPL25,UTH1,RPL8B,RPS26B,PSA1,GAS1,SEC31,RPL35A,PMI40,RPS27B,HTB1,SCP160,MTR2,ATG5,NEW1,GCN4,TOR2,RKR1,SAR1,RPS17A,RPS8B,UTP20,RPL7A,RPS10B,FKS1,RPL3,GAS3,COX14,RPS1B,RPS26A,CSE2,RPL8A,NOB1,RPS1…
	GO:0008152	metabolic process	0.00620695	7.96e-06	168	233	4190	7166	0	0	YLR441C, YLL045C, YDL136W, YGR061C, YDR511W, YIL145C, YDL191W, YJL096W, YGR052W, YKL186C, YDR012W, YBR004C, YOR192C-B, YMR230W, YPR170W-B, YDR025W, YLR295C, YGL202W, YGL215W, YHL015W, YDR224C, YPL095C, YGR192C, YKL167C, YNL122C, YML025C, YKL203C, YKL008C, YPL131W, YLR044C, YGL162W, YDR064W, YDL237W, YMR309C, YPL085W, YHR021C, YOR207C, YKL182W, YBL004W, YER131W, YDR395W, YHR208W, YGR240C, YMR267W,…	BAT1,ATP14,MUD1,RRD1,URA2,MRP49,PPA2,RPL7B,MRPL51,FAS1,RPS20,NIP1,DED81,RPL30,MRPL49,ATF1,PFK1,YOR343W-B,IMD3,RPL39,NUP2,RPA190,COM2,MES1,RPS2,RPL37A,RPP2B,PFK2,RRP5,SMD1,YFL002W-A,PPM1,YCL019W,RPL1A,CIP1,SUT1,KRE33,YOR192C-B,RPL4A,YDR210W-B,COX12,RPL38,GPI18,POL5,CSR1,GCD10,CLG1,UTH1,YEF3,GRX5,YBL100W-B,PMI40,EFT1,RNR1,ARO8,HTB1,YDR034C-D,IZH2,YML6,SXM1,SCP160,HEM13,CLN3,NEW1,GPI8,RFA3,RKR1,RPS1…
	GO:0071704	organic substance metabolic process	0.00651631	8.35e-06	163	233	4028	7166	0	0	YHR208W, YDR395W, YGR240C, YHR021C, YDR064W, YMR309C, YDL237W, YBL004W, YER131W, YOR207C, YKL182W, YPL131W, YKL008C, YNL122C, YKL203C, YML025C, YGL162W, YLR044C, YGR192C, YPL095C, YKL167C, YGL215W, YHL015W, YDR224C, YGL202W, YPR170W-B, YLR295C, YDR025W, YJL096W, YGR052W, YKL186C, YOR192C-B, YMR230W, YDR012W, YBR004C, YLL045C, YDL136W, YLR441C, YDL191W, YDR511W, YIL145C, YGR061C, YNL132W, YMR215W,…	BAT1,ATP14,MUD1,RRD1,URA2,MRP49,RPL7B,MRPL51,FAS1,RPS20,NIP1,DED81,RPL30,MRPL49,ATF1,PFK1,YOR343W-B,IMD3,RPL39,NUP2,RPA190,COM2,MES1,RPS2,RPL37A,RPP2B,PFK2,RRP5,SMD1,YFL002W-A,PPM1,YCL019W,RPL1A,CIP1,SUT1,KRE33,YOR192C-B,RPL4A,YDR210W-B,RPL38,GPI18,POL5,CSR1,GCD10,CLG1,YEF3,GRX5,YBL100W-B,PMI40,EFT1,RNR1,ARO8,HTB1,YDR034C-D,IZH2,YML6,SXM1,SCP160,HEM13,CLN3,NEW1,GPI8,RFA3,RKR1,RPS17A,STP4,UTP20,RP…
	GO:0044238	primary metabolic process	0.00766755	9.83e-06	157	233	3842	7166	0	0	YMR194W, YJL130C, YCR069W, YPR100W, YOR056C, YBL092W, YDL229W, YBR086C, YOR303W, YLR380W, YOR133W, YKL138C, YGR094W, YMR205C, YDR210W-B, YGR279C, YLR249W, YPR047W, YDR382W, YBR031W, YDL055C, YDR127W, YBR119W, YCL019W, YGR161W-B, YPL160W, YLR312W-A, YBR196C, YML024W, YMR097C, YKL192C, YLR185W, YDR341C, YMR215W, YNL132W, YDR331W, YHR108W, YOR328W, YOR341W, YJR123W, YDR115W, YLR060W, YNR010W, YGR074…	BAT1,ATP14,MUD1,RRD1,URA2,MRP49,RPL7B,MRPL51,FAS1,RPS20,NIP1,DED81,RPL30,MRPL49,PFK1,YOR343W-B,IMD3,RPL39,NUP2,RPA190,COM2,MES1,RPS2,RPL37A,RPP2B,PFK2,RRP5,SMD1,YFL002W-A,PPM1,YCL019W,RPL1A,CIP1,SUT1,KRE33,YOR192C-B,RPL4A,YDR210W-B,RPL38,GPI18,POL5,CSR1,GCD10,CLG1,YEF3,GRX5,YBL100W-B,PMI40,EFT1,RNR1,ARO8,HTB1,YDR034C-D,IZH2,YML6,SCP160,CLN3,NEW1,GPI8,RFA3,RKR1,RPS17A,STP4,UTP20,RPL7A,MRPL31,MAE1,…
	GO:0044267	cellular protein metabolic process	0.00824677	1.06e-05	86	233	1750	7166	0	0	YHL015W, YGL215W, YDR025W, YMR230W, YDR012W, YBR004C, YGR052W, YJL096W, YDL191W, YDL136W, YLL045C, YLR441C, YER131W, YHR021C, YDR064W, YMR309C, YPL131W, YNL122C, YKL203C, YML025C, YKL167C, YPR047W, YLR249W, YBR031W, YDR382W, YDL055C, YPR100W, YCR069W, YMR194W, YKL138C, YOR133W, YGR094W, YBL092W, YDL229W, YHR108W, YDR331W, YLR185W, YDR341C, YOR182C, YLR060W, YDR115W, YJR123W, YPL160W, YLR312W-A, Y…	TIF4631,RPL36A,RRD1,MRP49,RPS1A,RPL7B,MRPL51,RPS8A,RPS20,NIP1,DED81,GCN1,RPL30,MRPL49,SKI8,RPL19B,RPL39,EHD3,FRS1,MES1,RPS2,RPL37A,RPL15A,RPP2B,EFT2,MRPL15,GGA2,PPM1,RPL37B,PRT1,MRX14,RPL1A,RPL5,CIP1,RPS5,RPS16A,CPR4,RPL4A,MSF1,RPL38,GPI18,VAS1,RPS30B,RPS11A,SSB1,CLG1,RPL25,YEF3,RPL8B,RPS26B,PSA1,RPL35A,PMI40,YDR341C,EFT1,RPS27B,RPL20A,YML6,CLN3,RPL32,ATG5,FMP48,NEW1,GPI8,MRP35,RPL4B,TOR2,RFA3,RK…
	GO:0016072	rRNA metabolic process	0.00856648	1.1e-05	30	233	396	7166	0	0	YBL004W, YER131W, YHR021C, YDR064W, YOR341W, YJR123W, YNL132W, YLR185W, YGL076C, YPL220W, YEL055C, YPL198W, YBL072C, YER102W, YOR063W, YGL189C, YHL033C, YDR500C, YDR025W, YHL015W, YDL191W, YMR143W, YMR229C, YDL136W, YLL045C, YDL229W, YGL030W, YLR441C, YOR056C, YML063W	RPS11A,SSB1,RPS1A,RPL7B,RPS8A,RPL8B,RPS26B,RPS20,RPL30,RPL35A,RPS27B,RPA190,RPL37A,RRP5,RPL37B,RPL1A,RPS8B,UTP20,RPL7A,RPS5,RPS16A,KRE33,RPL3,RPS26A,RPS1B,NOB1,POL5,RPL8A,RPL35B,RPS13
	GO:0010467	gene expression	0.00865754	1.11e-05	99	233	2109	7166	0	0	YDR500C, YHL033C, YOL127W, YGR264C, YOR361C, YPL059W, YMR143W, YOL120C, YJL189W, YKL185W, YAL040C, YBL027W, YMR247C, YGL123W, YDL048C, YPL198W, YEL009C, YPL220W, YOL002C, YIR015W, YOR063W, YML129C, YBL072C, YIL153W, YNL062C, YDR123C, YJL080C, YPL226W, YDR036C, YER069W, YMR242C, YMR308C, YLR335W, YGL030W, YMR229C, YML063W, YLR029C, YGL213C, YGR162W, YGL195W, YER130C, YEL055C, YLR325C, YHR019C, YGL…	MUD1,RRD1,MRP49,RPL7B,MRPL51,RPS20,NIP1,DED81,RPL30,MRPL49,RPL39,NUP2,RPA190,COM2,MES1,RPS2,RPL37A,RPP2B,RRP5,SMD1,RPL1A,SUT1,KRE33,RPL4A,RPL38,POL5,GCD10,YEF3,GRX5,EFT1,HTB1,IZH2,YML6,SXM1,SCP160,CLN3,NEW1,RKR1,RPS17A,STP4,UTP20,RPL7A,MRPL31,CDC60,RPL3,COX14,RPS1B,MTG1,RPL8A,TIF4631,RPL36A,RPS1A,RPS8A,GCN1,SKI8,RPL19B,FRS1,EHD3,RPL15A,EFT2,MRPL15,TOS4,PRT1,RPL37B,MRX14,RPL5,RPS5,RPS16A,MSF1,VAS1…

## Sheet: S3
		ORF	Official_gene_symbol	TE_log2FoldChange	pvalue	padj	Description
Middle	Up	YBL081W		4.79	2.21e-05	0.0865867	Non-essential protein of unknown function
	Down	YPL036W	PMA2	-3.11	5.2e-05	0.102547	Plasma membrane ATPase
		YOR192C-A		-2.94	0.000258	0.188252	Retrotransposon TYA Gag gene co-transcribed with TYB Pol
		YOR343W-A		-2.79	0.000687	0.289518	Retrotransposon TYA Gag gene co-transcribed with TYB Pol
		YBL100W-A		-2.77	0.000218	0.188252	Retrotransposon TYA Gag gene co-transcribed with TYB Pol
		YBL100W-B		-2.76	0.00023	0.188252	Retrotransposon TYA Gag and TYB Pol genes
		YDR210W-A		-2.76	0.000288	0.188252	Retrotransposon TYA Gag gene co-transcribed with TYB Pol
		YLR110C	CCW12	-2.66	0.000625	0.289518	Cell wall mannoprotein
		YDR261W-A		-2.51	0.000734	0.289518	Retrotransposon TYA Gag gene co-transcribed with TYB Pol
		YGR161W-A		-2.39	0.00081	0.289518	Retrotransposon TYA Gag gene co-transcribed with TYB Pol
		YFL002W-B		-2.39	0.000812	0.289518	Retrotransposon TYA Gag gene co-transcribed with TYB Pol
Aged	Up	YHR143W	DSE2	3.15	0.00127843	0.240753	Daughter cell-specific secreted protein with similarity to glucanases
		YKL051W	SFK1	2.62	0.00115921	0.227398	Protein that regulates phospholipid asymmetry at plasma membrane
	Down	YDR261W-A		-4.01	1e-05	0.032995	Retrotransposon TYA Gag gene co-transcribed with TYB Pol
		YDR261W-B		-3.73	2.1e-05	0.032995	Retrotransposon TYA Gag and TYB Pol genes
		YDR034C-C		-3.52	6e-05	0.032995	Retrotransposon TYA Gag gene co-transcribed with TYB Pol
		YOR343W-A		-3.48	0.000399	0.094034	Retrotransposon TYA Gag gene co-transcribed with TYB Pol
		YLR410W-A		-3.48	6.1e-05	0.032995	Retrotransposon TYA Gag gene co-transcribed with TYB Pol
		YCL020W		-3.46	7.9e-05	0.032995	Retrotransposon TYA Gag gene co-transcribed with TYB Pol
		YBL100W-B		-3.45	0.000146	0.049264	Retrotransposon TYA Gag and TYB Pol genes
		YDR034C-D		-3.42	8.7e-05	0.032995	Retrotransposon TYA Gag and TYB Pol genes
		YFL002W-B		-3.41	8.5e-05	0.032995	Retrotransposon TYA Gag gene co-transcribed with TYB Pol
		YGR161W-A		-3.41	8.6e-05	0.032995	Retrotransposon TYA Gag gene co-transcribed with TYB Pol
		YBL100W-A		-3.39	0.000198	0.062285	Retrotransposon TYA Gag gene co-transcribed with TYB Pol
		YCL019W		-3.37	8.8e-05	0.032995	Retrotransposon TYA Gag and TYB Pol genes
		YLR410W-B		-3.36	9.1e-05	0.032995	Retrotransposon TYA Gag and TYB Pol genes
		YDR210W-A		-3.36	0.000264	0.070345	Retrotransposon TYA Gag gene co-transcribed with TYB Pol
		YFL002W-A		-3.36	8.7e-05	0.032995	Retrotransposon TYA Gag and TYB Pol genes
		YGR161W-B		-3.36	8.8e-05	0.032995	Retrotransposon TYA Gag and TYB Pol genes
		YOR192C-A		-3.35	0.000269	0.070345	Retrotransposon TYA Gag gene co-transcribed with TYB Pol
		YOR343W-B		-3.24	0.000303	0.075009	Retrotransposon TYA Gag and TYB Pol genes
		YDR210W-B		-3.19	0.000225	0.066246	Retrotransposon TYA Gag and TYB Pol genes
		YFL031W	HAC1	-3.1	2e-05	0.032995	Basic leucine zipper (bZIP) transcription factor (Atf/Creb1 homolog)
		YOR192C-B		-3.07	0.000468	0.100162	Retrotransposon TYA Gag and TYB Pol genes
		YPR138C	MEP3	-2.96	0.00113	0.227398	Ammonium permease of high capacity and low affinity
		YIL047C	SYG1	-2.91	0.000455	0.100162	Plasma membrane protein of unknown function

## Sheet: S4
	Ribo_log2FoldChange	Ribo_pvalue	Ribo_padj	RNA_log2FoldChange	RNA_pvalue	RNA_padj	TE_log2FoldChange	TE_pvalue	TE_padj	Official_gene_symbol
YDR261W-A	-5.98337	4.22e-08	2.51e-05	-1.96775	5.32e-06	0.000190437	-4.01322	1.04e-05	0.0329955
YDR261W-B	-5.85126	4.1e-08	2.51e-05	-2.11892	6.92e-07	3.67e-05	-3.7299	2.13e-05	0.0329955
YEL033W	-2.1433	0.161527	0.681746	1.51859	0.0278048	0.150818	-3.63857	0.00654933	0.910082	MTC7
YDR034C-C	-5.43788	2.43e-07	5.78e-05	-1.91881	5.31e-06	0.000190437	-3.51852	5.99e-05	0.0329955
YOR343W-A	-5.27275	1.37e-06	0.000203226	-1.77636	0.000710203	0.00956396	-3.48394	0.000399464	0.0940339
YLR410W-A	-5.52119	1.92e-07	4.81e-05	-2.03859	8.8e-07	4.5e-05	-3.48179	6.07e-05	0.0329955
YCL020W	-5.51754	1.83e-07	4.81e-05	-2.05394	1.39e-06	6.53e-05	-3.46213	7.94e-05	0.0329955
YBL100W-B	-5.37662	2.88e-07	6.53e-05	-1.91894	2.29e-05	0.000610392	-3.45344	0.000146494	0.0492637
YDR034C-D	-5.49601	1.49e-07	4.66e-05	-2.07942	1.29e-06	6.2e-05	-3.41509	8.72e-05	0.0329955
YFL002W-B	-5.53721	1.67e-07	4.66e-05	-2.12597	4.36e-07	2.57e-05	-3.40958	8.53e-05	0.0329955
YGR161W-A	-5.53721	1.67e-07	4.66e-05	-2.12753	4.31e-07	2.56e-05	-3.40801	8.6e-05	0.0329955
YBL100W-A	-5.36458	4.41e-07	8.72e-05	-1.97264	9.68e-06	0.000308402	-3.38699	0.000198445	0.0622851
YCL019W	-5.54454	1.25e-07	4.66e-05	-2.17396	2.78e-07	1.91e-05	-3.36911	8.84e-05	0.0329955
YLR410W-B	-5.51738	1.42e-07	4.66e-05	-2.15194	3.34e-07	2.17e-05	-3.36439	9.11e-05	0.0329955
YDR210W-A	-5.51573	3.94e-07	8.13e-05	-2.14421	3.28e-06	0.00012747	-3.36174	0.000264411	0.0703449
YFL002W-A	-5.61308	8.12e-08	3.86e-05	-2.25307	1.27e-07	1.03e-05	-3.35863	8.7e-05	0.0329955
YGR161W-B	-5.61308	8.12e-08	3.86e-05	-2.25477	1.25e-07	1.03e-05	-3.35693	8.78e-05	0.0329955
YOR192C-A	-5.0621	2.73e-06	0.000349994	-1.70464	7.49e-05	0.00162402	-3.35106	0.000268948	0.0703449
YCR057C	-2.49296	0.0425186	0.396981	0.849506	0.111032	0.358687	-3.34856	0.00193983	0.351258	PWP2
YGL120C	-4.23001	0.000234946	0.0144965	-0.864528	0.11632	0.367287	-3.34754	0.00255977	0.446349	PRP43
YMR304C-A	-2.48626	0.0849808	0.540487	0.739855	0.427828	0.719803	-3.26311	0.0205667	0.999337
YOR343W-B	-5.29465	3.49e-07	7.54e-05	-2.04814	4.69e-06	0.000172768	-3.24098	0.000302714	0.0750093
YKL029C	-4.13517	0.000460797	0.024325	-0.889594	0.0955274	0.333817	-3.22051	0.00435884	0.684048	MAE1
YBL029W	-1.51958	0.32133	0.840427	1.74433	0.00200688	0.0217917	-3.19351	0.00908366	0.999337
YDR210W-B	-5.48088	1.62e-07	4.66e-05	-2.29154	7.49e-08	6.82e-06	-3.18627	0.000225134	0.0662458
YFL031W	-2.6473	0.00195481	0.0636876	0.45001	0.213823	0.517775	-3.10391	2.01e-05	0.0329955	HAC1
YOR192C-B	-5.10776	1.1e-06	0.000182453	-2.03323	1.44e-06	6.68e-05	-3.07181	0.000468047	0.100162
YPR138C	-3.17092	0.00354062	0.0934526	-0.216888	0.614837	0.831813	-2.96236	0.00112961	0.227398	MEP3
YIL047C	-3.72829	0.000196605	0.0126225	-0.822011	0.043829	0.206103	-2.90719	0.000455391	0.100162	SYG1
YDR222W	-2.39597	0.0527161	0.441549	0.492867	0.36619	0.671886	-2.88044	0.00742793	0.971408
YGR271C-A	-2.34657	0.0787378	0.526235	0.489768	0.515571	0.775087	-2.84965	0.0302417	0.999337	EFG1
YDR324C	-1.975	0.111131	0.59155	0.899377	0.131143	0.394869	-2.83949	0.0172288	0.999337	UTP4
YDL063C	-1.74908	0.189159	0.722185	1.10075	0.0754415	0.291172	-2.83934	0.0171178	0.999337	SYO1
YBR012W-B	-2.02696	0.147206	0.663005	0.717795	0.11114	0.358825	-2.72334	0.0130713	0.999337
YOL159C	-2.32439	0.0939886	0.553049	0.370626	0.623205	0.834647	-2.71344	0.041269	0.999337	CSS3
YLR419W	-3.81858	0.00322907	0.0891936	-1.07869	0.0319173	0.165431	-2.71224	0.0184719	0.999337
YJL069C	-2.48047	0.0657479	0.492381	0.189621	0.903728	0.954501	-2.68801	0.0657718	0.999337	UTP18
YPL226W	-2.9483	0.00217403	0.0684026	-0.250504	0.575896	0.810818	-2.68655	0.00278488	0.468257	NEW1
YGR014W	-3.55922	0.00673576	0.142229	-0.856703	0.0834298	0.310562	-2.6796	0.0175248	0.999337	MSB2
YGR217W	-3.59464	0.00726226	0.148082	-0.936682	0.0470179	0.215197	-2.62357	0.021178	0.999337	CCH1
YPL095C	-4.81324	6.23e-06	0.000673041	-2.22414	5.59e-06	0.000198669	-2.60321	0.00466683	0.708756	EEB1
YCL054W	-2.869	0.0398981	0.389019	-0.278773	0.629902	0.837724	-2.55876	0.0437315	0.999337	SPB1
YIR027C	-1.97567	0.0619167	0.478318	0.508204	0.383377	0.685097	-2.50776	0.0170768	0.999337	DAL1
YIL091C	-2.08578	0.103939	0.581641	0.330545	0.549179	0.796746	-2.41695	0.0308204	0.999337	UTP25
YNL142W	-3.10286	0.00163183	0.0572641	-0.703753	0.159522	0.435473	-2.4034	0.0103304	0.999337	MEP2
YHR196W	-0.992103	0.428051	0.88923	1.42558	0.0114378	0.0805483	-2.39879	0.027993	0.999337	UTP9
YPL012W	-2.6911	0.00704768	0.147505	-0.287506	0.626079	0.836523	-2.394	0.0254497	0.999337	RRP12
YLR222C	-2.15352	0.0409287	0.392254	0.230317	0.652293	0.847865	-2.3753	0.0121255	0.999337	UTP13
YPR145C-A	-4.79316	8.42e-06	0.000888781	-2.42966	2.12e-06	9.37e-05	-2.37012	0.0119541	0.999337
YGR210C	-3.05256	0.0162066	0.240618	-0.684705	0.201665	0.501403	-2.34558	0.0389801	0.999337
YGR161C-D	-1.34901	0.384984	0.86882	1.05109	0.0119166	0.0825245	-2.33376	0.037919	0.999337
YMR319C	-5.61121	1.19e-06	0.000182453	-3.2907	6.46e-14	2.69e-11	-2.32394	0.0197254	0.999337	FET4
YBR238C	-2.26026	0.0188645	0.262831	0.0779467	0.890453	0.952449	-2.32336	0.0207143	0.999337
YNL217W	-2.18856	0.0867268	0.543611	0.114674	0.822289	0.922002	-2.29947	0.0310594	0.999337	PPN2
YDL157C	-1.19178	0.251189	0.789249	1.06601	0.141352	0.410368	-2.26418	0.0273981	0.999337
YHL035C	-2.48047	0.0657479	0.492381	-0.188701	0.659473	0.851055	-2.26353	0.0311928	0.999337	VMR1
YMR093W	-1.6488	0.229741	0.763451	0.599654	0.399258	0.700445	-2.24975	0.0927638	0.999337	UTP15
YPL014W	-3.56681	0.00152795	0.0549945	-1.33089	0.0611107	0.254197	-2.23375	0.0612693	0.999337	CIP1
YLR409C	-1.95127	0.0560751	0.457377	0.297989	0.51697	0.775549	-2.23249	0.0125539	0.999337	UTP21
YOR342C	-1.69777	0.17877	0.705446	0.529542	0.392698	0.695113	-2.23102	0.0471783	0.999337
YPR137W	-1.95836	0.161659	0.681746	0.287512	0.65404	0.848623	-2.22999	0.0870351	0.999337	RRP9
YPL030W	-2.22981	0.0822532	0.537531	-0.048539	0.902099	0.954501	-2.20178	0.0460515	0.999337	TRM44
YMR229C	-2.70102	0.00783172	0.155313	-0.485348	0.303039	0.613762	-2.1987	0.0223663	0.999337	RRP5
YOR341W	-2.27474	0.0103327	0.183206	-0.0894715	0.82617	0.92381	-2.17905	0.00657238	0.910082	RPA190
YKL096W	-4.00656	0.000494474	0.0252607	-1.83269	0.00132209	0.015669	-2.1703	0.0529585	0.999337	CWP1
YOL041C	-1.22089	0.249602	0.788995	0.937525	0.145242	0.415897	-2.15621	0.0472542	0.999337	NOP12
YLR283W	-1.46455	0.269689	0.801998	0.647732	0.228442	0.537307	-2.15403	0.0443292	0.999337
YKR092C	-1.68321	0.212931	0.744148	0.46634	0.474871	0.75142	-2.1501	0.0883394	0.999337	SRP40
YLR051C	-1.23598	0.35838	0.861553	0.929098	0.155513	0.430168	-2.14204	0.0766858	0.999337	FCF2
YHL040C	-3.12382	0.00497972	0.118888	-1.00397	0.0408911	0.197604	-2.13439	0.0238002	0.999337	ARN1
YPL258C	-3.65063	0.000875518	0.0374738	-1.54011	0.00320225	0.0311725	-2.11745	0.0340622	0.999337	THI21
YAL009W	-1.96694	0.115303	0.601982	0.121163	0.811304	0.916718	-2.11366	0.0470826	0.999337	SPO7
YMR259C	-2.46739	0.039408	0.387617	-0.349453	0.495329	0.763003	-2.09127	0.0460241	0.999337	TRM732
YDR060W	-2.27534	0.0363525	0.370234	-0.160901	0.746491	0.886961	-2.09005	0.0392761	0.999337	MAK21
YJL130C	-2.29109	0.00718588	0.147793	-0.22706	0.543073	0.792538	-2.06482	0.00546197	0.803592	URA2
YEL009C	-1.55534	0.151648	0.67026	0.523096	0.298331	0.610272	-2.06438	0.0399213	0.999337	GCN4
YML081W	-2.39081	0.0364905	0.370441	-0.377374	0.422083	0.71743	-2.03268	0.0376244	0.999337	TDA9
YIR028W	-2.41678	0.0400969	0.389019	-0.39749	0.438527	0.727883	-2.0325	0.0467353	0.999337	DAL4
YDL060W	-2.33694	0.0516355	0.440099	-0.278443	0.615607	0.831912	-2.02549	0.0720247	0.999337	TSR1
YLL003W	-2.41985	0.098435	0.569647	-0.43839	0.339108	0.6498	-2.00855	0.0730923	0.999337	SFI1
YKL096W-A	-1.14398	0.132418	0.64515	0.856445	0.102205	0.343688	-2.00785	0.0195088	0.999337	CWP2
YKR004C	-1.84384	0.12122	0.621267	0.148273	0.819786	0.921035	-2.00284	0.0643972	0.999337	ECM9
YPL223C	-4.00074	0.00148341	0.0537991	-2.02397	0.136474	0.402518	-1.99354	0.370222	0.999337	GRE1
YJL010C	-2.09371	0.0543304	0.451146	-0.0930315	0.85016	0.935444	-1.99087	0.044116	0.999337	NOP9
YIL011W	-1.63417	0.137633	0.64935	0.37849	0.633692	0.838823	-1.99047	0.0698069	0.999337	TIR3
YPR192W	-0.470032	0.652861	0.944826	1.52272	0.000268557	0.00433783	-1.98198	0.0197327	0.999337	AQY1
YIL169C	-2.52745	0.0111688	0.188166	-0.544402	0.269527	0.583591	-1.98112	0.0511731	0.999337	CSS1
YCR020W-B	-1.3386	0.312153	0.832233	0.62422	0.356133	0.663255	-1.97714	0.0860521	0.999337	HTL1
YCR007C	-2.46866	0.00858862	0.164534	-0.494327	0.325528	0.638036	-1.97675	0.0179701	0.999337
YNL248C	-1.16259	0.311226	0.831119	0.825597	0.237353	0.548991	-1.97624	0.0969071	0.999337	RPA49
YNL009W	-2.68144	0.0295286	0.340511	-0.742649	0.235254	0.545634	-1.96249	0.0736281	0.999337	IDP3
YDL184C	-0.398488	0.626185	0.941421	1.56318	0.011395	0.0804408	-1.96239	0.0342329	0.999337	RPL41A
YCR021C	-2.10315	0.0378723	0.381367	-0.11824	0.840393	0.931091	-1.96075	0.0762106	0.999337	HSP30
YGR129W	-1.56555	0.257527	0.793549	0.363344	0.529291	0.785316	-1.95639	0.083713	0.999337	SYF2
YER127W	-1.91898	0.108898	0.587645	0.0249407	0.91006	0.956662	-1.95149	0.0812238	0.999337	LCP5
YHR214W-A	-0.935594	0.339803	0.84568	1.01984	0.0765257	0.29376	-1.94504	0.0368333	0.999337
YNL132W	-3.31381	0.000834701	0.0363822	-1.36153	0.0060577	0.0506052	-1.93726	0.0337884	0.999337	KRE33
YER011W	0.231965	0.761605	0.967432	2.16008	0.000358625	0.00547419	-1.93712	0.0283096	0.999337	TIR1
YOR048C	-2.05066	0.0274922	0.330672	-0.114681	0.776195	0.903753	-1.93668	0.0113802	0.999337	RAT1
YDL069C	-1.78872	0.151825	0.67026	0.144431	0.836334	0.929951	-1.93067	0.085285	0.999337	CBS1
YLR294C	0.868177	0.39477	0.872809	2.79218	8.63e-07	4.45e-05	-1.92998	0.0435529	0.999337
YMR300C	-2.13021	0.025581	0.315874	-0.196689	0.719687	0.878709	-1.92583	0.0450297	0.999337	ADE4
YJL209W	-1.28665	0.455114	0.900553	0.618874	0.20974	0.511072	-1.90614	0.126022	0.999337	CBP1
YDR101C	-1.64804	0.135183	0.646573	0.259205	0.6558	0.849665	-1.89059	0.0827061	0.999337	ARX1
YML018C	-2.07111	0.133202	0.64515	-0.179998	0.763244	0.895829	-1.88562	0.139105	0.999337
YKL086W	-0.839771	0.443832	0.896193	1.10331	0.312953	0.623167	-1.87609	0.125279	0.999337	SRX1
YKR050W	-1.74388	0.226388	0.757846	0.110609	0.811587	0.916769	-1.87531	0.0917522	0.999337	TRK2
YBR155W	-2.22431	0.105161	0.583667	-0.36924	0.534251	0.787857	-1.87525	0.106308	0.999337	CNS1
YJL122W	-0.861264	0.5456	0.926306	0.993157	0.131537	0.394869	-1.87485	0.129337	0.999337	ALB1
YKR024C	-2.15502	0.118449	0.612353	-0.285519	0.651927	0.847865	-1.87235	0.139878	0.999337	DBP7
YPR117W	-1.43562	0.152294	0.671052	0.456433	0.266375	0.581419	-1.87134	0.0300587	0.999337
YOR066W	-3.51196	0.00197051	0.0636876	-1.65403	0.0033294	0.0321419	-1.8617	0.0737813	0.999337	MSA1
YOR328W	-0.658106	0.560052	0.927543	1.14439	0.00996384	0.0728973	-1.86092	0.046786	0.999337	PDR10
YLR342W	-2.10224	0.0185088	0.261788	-0.245036	0.513389	0.774256	-1.8573	0.0223757	0.999337	FKS1
YOL130W	-1.48238	0.230108	0.763451	0.317595	0.488243	0.759316	-1.85265	0.0740168	0.999337	ALR1
YGR287C	-1.57658	0.138552	0.650164	0.2452	0.685418	0.864915	-1.83589	0.0948685	0.999337	IMA1
YOR344C	-3.06026	0.00196312	0.0636876	-1.2216	0.0496963	0.222907	-1.82065	0.094792	0.999337	TYE7
YKR042W	-0.00612053	0.990927	0.993646	1.80272	0.000342409	0.00528198	-1.81679	0.0320807	0.999337	UTH1
YPL085W	-3.13046	0.00108907	0.044605	-1.31194	0.00247465	0.0253597	-1.81607	0.0365134	0.999337	SEC16
YDR518W	-2.88288	0.00115502	0.045729	-1.10861	0.0247665	0.139027	-1.78545	0.0299663	0.999337	EUG1
YEL073C	-2.91934	0.00552714	0.127158	-1.14208	0.0800378	0.303052	-1.78477	0.0973213	0.999337
YGL162W	-2.65856	0.00330907	0.0893122	-0.879819	0.0889563	0.321411	-1.78298	0.0301395	0.999337	SUT1
YBR208C	-1.48472	0.210724	0.743796	0.299792	0.483816	0.756539	-1.78019	0.0565149	0.999337	DUR1,2
YHR052W	-0.227079	0.795139	0.969736	1.53674	0.00595662	0.0501304	-1.769	0.0445428	0.999337	CIC1
YGL096W	-0.497444	0.651241	0.944826	1.29416	0.0301796	0.159111	-1.76357	0.0851226	0.999337	TOS8
YOL159C-A	-0.691077	0.532861	0.923168	1.04706	0.232581	0.541605	-1.76017	0.125457	0.999337
YPL036W	-1.74789	0.0352403	0.36664	0.00275858	0.917513	0.958441	-1.75742	0.0384659	0.999337	PMA2
YNL320W	-1.24631	0.183568	0.71588	0.488832	0.384684	0.686326	-1.75292	0.0458877	0.999337
YBL028C	0.207615	0.865971	0.982151	1.95013	0.00388931	0.0366967	-1.75136	0.117029	0.999337
YBR285W	-0.274497	0.729721	0.958482	1.45784	0.00803817	0.0625775	-1.74362	0.0294102	0.999337
YKL176C	-1.09224	0.288473	0.81417	0.640015	0.146462	0.417204	-1.73915	0.041842	0.999337	LST4
YIL082W-A	-2.73629	0.0224466	0.28955	-1.01441	0.0531622	0.231681	-1.73807	0.109438	0.999337
YNL075W	-0.388948	0.736507	0.960249	1.3092	0.0324584	0.167491	-1.73637	0.0902665	0.999337	IMP4
YDL061C	1.50542	0.0533507	0.443904	3.21329	9.15e-06	0.000296461	-1.73587	0.0553578	0.999337	RPS29B
YKL009W	-0.592335	0.589879	0.937155	1.14921	0.0798374	0.302884	-1.73315	0.116918	0.999337	MRT4
YBR276C	-2.04815	0.0772435	0.525169	-0.327751	0.479034	0.754727	-1.73306	0.0686637	0.999337	PPS1
YLR196W	-1.42068	0.158546	0.678517	0.319712	0.506357	0.768897	-1.73302	0.0473912	0.999337	PWP1
YCR098C	-4.33287	1.21e-05	0.00124654	-2.60487	3.51e-08	4.01e-06	-1.72574	0.0428092	0.999337	GIT1
YLR272C	-2.12502	0.0444706	0.405255	-0.396629	0.395924	0.696631	-1.72028	0.0531681	0.999337	YCS4
YDR299W	-1.82281	0.14412	0.654601	-0.130035	0.815492	0.918749	-1.69208	0.135538	0.999337	BFR2
YGR264C	-2.2592	0.0181472	0.259691	-0.570586	0.151811	0.425992	-1.68497	0.0512261	0.999337	MES1
YJL109C	-1.70155	0.044422	0.405255	-0.0151287	0.966151	0.974092	-1.67757	0.0465365	0.999337	UTP10
YOR092W	-2.6956	0.00409679	0.103531	-1.0365	0.0204799	0.122251	-1.66873	0.0338422	0.999337	ECM3
YPR010C	-1.87207	0.0352672	0.36664	-0.193535	0.70062	0.873111	-1.66824	0.0632279	0.999337	RPA135
YKL082C	-1.70573	0.184325	0.716314	-0.0615841	0.895489	0.953452	-1.65384	0.135973	0.999337	RRP14
YNL110C	-0.873369	0.473346	0.903872	0.768825	0.24632	0.557842	-1.65372	0.166887	0.999337	NOP15
YNR066C	-1.92309	0.140361	0.652414	-0.263674	0.620241	0.8339	-1.65249	0.124676	0.999337
YPR194C	-3.35926	0.00221548	0.0692484	-1.70569	0.000126611	0.00235868	-1.64783	0.0996964	0.999337	OPT2
YGR090W	-1.4209	0.135417	0.646573	0.246081	0.689724	0.867456	-1.6463	0.135454	0.999337	UTP22
YMR190C	-1.5948	0.129748	0.640926	0.0471237	0.905503	0.954872	-1.63767	0.0485698	0.999337	SGS1
YER056C	-1.18859	0.171191	0.698736	0.449872	0.427408	0.719803	-1.63733	0.103713	0.999337	FCY2
YMR212C	-1.45211	0.104917	0.583667	0.167927	0.690491	0.867727	-1.62938	0.0309791	0.999337	EFR3
YDR379C-A	-0.74632	0.425777	0.88835	0.871381	0.0860473	0.315194	-1.62454	0.0526875	0.999337	SDH6
YPL217C	-2.17779	0.0227325	0.28955	-0.541868	0.262219	0.577634	-1.622	0.0711377	0.999337	BMS1
YNL213C	-2.05167	0.0788328	0.526235	-0.44209	0.386174	0.687652	-1.61834	0.100798	0.999337	RRG9
YLR121C	-2.91186	0.0362771	0.370234	-1.33777	0.00337017	0.0324282	-1.61095	0.148502	0.999337	YPS3
YKL128C	-3.27145	0.0025649	0.0766406	-1.66898	0.000911641	0.011683	-1.60786	0.0951171	0.999337	PMU1
YLR266C	-1.67943	0.145131	0.657707	-0.0558516	0.8938	0.952818	-1.6048	0.0884227	0.999337	PDR8
YFL056C	-1.28308	0.267745	0.801984	0.287972	0.629526	0.837724	-1.60296	0.128271	0.999337
YDR398W	-1.35281	0.199248	0.734444	0.257266	0.680753	0.863293	-1.60199	0.151587	0.999337	UTP5
YBR016W	0.605886	0.396898	0.874663	2.18773	4.55e-06	0.000169114	-1.59992	0.0315573	0.999337
YOR377W	-1.8477	0.0698278	0.507266	-0.282694	0.528479	0.784756	-1.59709	0.0696282	0.999337	ATF1
YDR123C	-4.2351	1.77e-05	0.00168108	-2.63088	4.91e-08	5.03e-06	-1.59556	0.0583122	0.999337	INO2
YJL191W	0.837634	0.285407	0.811385	2.35384	0.00609642	0.0508326	-1.5936	0.127717	0.999337	RPS14B
YGL256W	-4.46714	1.17e-06	0.000182453	-2.89268	1.68e-09	2.8e-07	-1.59129	0.0398183	0.999337	ADH4
YOR309C	-1.08754	0.332792	0.840427	0.51249	0.44818	0.734255	-1.58682	0.181143	0.999337
YJR010C-A	-1.4533	0.133059	0.64515	0.119458	0.836168	0.929944	-1.58445	0.0726627	0.999337	SPC1
YBR045C	-2.017	0.192111	0.725969	-0.460993	0.347373	0.656149	-1.58183	0.179093	0.999337	GIP1
YEL007W	-1.30046	0.175001	0.702119	0.297592	0.561542	0.803127	-1.58002	0.0894794	0.999337	MIT1
YDR449C	-0.897575	0.494077	0.90813	0.716053	0.304193	0.614799	-1.57463	0.208538	0.999337	UTP6
YEL003W	-1.11287	0.348944	0.855805	0.446595	0.497999	0.765329	-1.57227	0.144036	0.999337	GIM4
YGL086W	-2.02277	0.0337246	0.358292	-0.456238	0.302989	0.613762	-1.56367	0.0586796	0.999337	MAD1
YOR127W	-1.7495	0.111217	0.59155	-0.164717	0.723199	0.879646	-1.56252	0.0962577	0.999337	RGA1
YMR153W	-2.066	0.0304966	0.340812	-0.513163	0.302894	0.613762	-1.56209	0.0682031	0.999337	NUP53
YMR185W	-1.83867	0.120495	0.620708	-0.282403	0.579851	0.812088	-1.5556	0.111148	0.999337	RTP1
YCR082W	-1.05931	0.239637	0.776083	0.483962	0.359694	0.667197	-1.55127	0.0636942	0.999337	AHC2
YDL124W	-3.00473	0.00114137	0.0455686	-1.47744	0.000905447	0.0116527	-1.54365	0.0549346	0.999337
YNL284C-B	-0.325049	0.701337	0.952093	1.21498	0.00241005	0.0249609	-1.54084	0.0346657	0.999337
YDL219W	-1.08611	0.347966	0.855686	0.439987	0.492439	0.761489	-1.53945	0.134547	0.999337	DTD1
YOR030W	-1.22186	0.292947	0.81729	0.276747	0.534822	0.788008	-1.53673	0.0962064	0.999337	DFG16
YDL048C	-1.52164	0.0818596	0.536434	0.0174194	0.959699	0.971606	-1.53291	0.0741832	0.999337	STP4
YNR065C	-2.02972	0.0559414	0.457377	-0.485078	0.265923	0.580965	-1.53204	0.0866526	0.999337
YOR243C	-2.28491	0.0135429	0.213128	-0.746593	0.131795	0.394869	-1.52926	0.079985	0.999337	PUS7
YOR207C	-2.04019	0.0231931	0.292283	-0.51359	0.199565	0.49844	-1.52269	0.0472206	0.999337	RET1
YOL125W	-1.68623	0.246847	0.783694	-0.141525	0.800356	0.912476	-1.52179	0.193921	0.999337	TRM13
YJL189W	0.653427	0.422329	0.88835	2.18234	0.00163842	0.0186594	-1.52082	0.148536	0.999337	RPL39
YOR011W	-3.56167	0.00533887	0.123732	-2.04046	2.41e-05	0.000636959	-1.51862	0.162449	0.999337	AUS1
YGL205W	-1.47604	0.196083	0.731806	0.0437204	0.937621	0.964755	-1.51794	0.139115	0.999337	POX1
YML056C	-1.56771	0.0685486	0.501809	-0.0518604	0.895731	0.953452	-1.51666	0.058558	0.999337	IMD4
YKL006C-A	-0.305788	0.793546	0.969536	1.19916	0.109565	0.355917	-1.51313	0.187786	0.999337	SFT1
YBR054W	-0.95987	0.28949	0.815102	0.545492	0.661025	0.851434	-1.5113	0.18882	0.999337	YRO2
YGL215W	-0.879367	0.255379	0.792492	0.625857	0.13582	0.401809	-1.50961	0.0324052	0.999337	CLG1
YOR098C	-1.69158	0.0721422	0.511599	-0.19405	0.63831	0.840433	-1.5078	0.0538321	0.999337	NUP1
YMR308C	-1.2298	0.142165	0.652414	0.285473	0.54468	0.793968	-1.50715	0.0716071	0.999337	PSE1
YKL024C	-1.02196	0.244654	0.783694	0.484806	0.422485	0.71743	-1.50569	0.073509	0.999337	URA6
YBL004W	-2.03892	0.0370225	0.37504	-0.523394	0.277711	0.590638	-1.49702	0.108275	0.999337	UTP20
YNL140C	-2.07111	0.133202	0.64515	-0.570159	0.334268	0.646577	-1.49506	0.201618	0.999337
YNL087W	-2.23625	0.0319699	0.34917	-0.756454	0.0805286	0.303996	-1.49267	0.0834212	0.999337	TCB2
YGR208W	-2.86776	0.00531316	0.123732	-1.38969	0.0149534	0.0974228	-1.48734	0.113114	0.999337	SER2
YPL018W	-1.36039	0.30732	0.831119	0.152234	0.754893	0.89121	-1.48506	0.15594	0.999337	CTF19
YGL071W	-2.11475	0.0766574	0.525169	-0.673908	0.118215	0.371595	-1.48255	0.123704	0.999337	AFT1
YNL070W	0.944688	0.270544	0.802831	2.41672	0.000310164	0.00491459	-1.48243	0.110378	0.999337	TOM7
YBL072C	0.857991	0.269921	0.801998	2.34404	1.42e-08	1.84e-06	-1.48177	0.0641106	0.999337	RPS8A
YMR016C	-1.67233	0.0860404	0.543523	-0.184105	0.715207	0.878709	-1.48037	0.105521	0.999337	SOK2
YER102W	0.817626	0.296615	0.822931	2.30481	1.01e-07	8.42e-06	-1.47908	0.0721432	0.999337	RPS8B
YCR092C	-2.66882	0.0596631	0.470377	-1.20635	0.0157462	0.100565	-1.47763	0.198751	0.999337	MSH3
YDL133C-A	-0.433712	0.597629	0.938706	1.03988	0.129574	0.392513	-1.47649	0.138989	0.999337	RPL41B
YER105C	-1.68364	0.0379398	0.381367	-0.215015	0.566351	0.806248	-1.47593	0.0291278	0.999337	NUP157
YDL031W	-2.00475	0.0427849	0.39779	-0.528497	0.300831	0.613306	-1.47587	0.104575	0.999337	DBP10
YEL025C	-1.16259	0.311226	0.831119	0.311724	0.482775	0.756051	-1.4751	0.11355	0.999337
YER037W	-1.19779	0.233981	0.768775	0.296465	0.567781	0.807565	-1.473	0.147413	0.999337	PHM8
YGR128C	-0.389207	0.733719	0.959487	1.11573	0.0888386	0.321411	-1.47058	0.221302	0.999337	UTP8
YGR047C	-2.22627	0.0555104	0.454707	-0.737744	0.10815	0.353291	-1.46718	0.127555	0.999337	TFC4
YLR244C	-1.55885	0.0778615	0.525169	-0.0857621	0.873683	0.946092	-1.46406	0.116007	0.999337	MAP1
YDR224C	0.61478	0.381559	0.868186	2.0753	2.63e-05	0.000681555	-1.46303	0.0653518	0.999337	HTB1
YAL029C	-1.35533	0.194378	0.728999	0.107669	0.796883	0.912476	-1.45887	0.0845163	0.999337	MYO4
YBR078W	-0.637344	0.384901	0.86882	0.816089	0.0581444	0.246395	-1.45667	0.0429821	0.999337	ECM33
YHR046C	-1.97373	0.0789489	0.526235	-0.508264	0.432652	0.723278	-1.44974	0.203323	0.999337	INM1
YNL207W	-1.1503	0.330452	0.840427	0.265506	0.629729	0.837724	-1.44726	0.153235	0.999337	RIO2
YKR064W	-2.19618	0.0358488	0.370234	-0.757013	0.0900382	0.324052	-1.44432	0.0942513	0.999337	OAF3
YOR236W	-2.96011	0.00827533	0.159822	-1.53299	0.011994	0.0829099	-1.43951	0.161909	0.999337	DFR1
YNL160W	-1.7999	0.026469	0.322446	-0.356199	0.489441	0.7599	-1.4394	0.0938221	0.999337	YGP1
YNR038W	-1.651	0.120971	0.621267	-0.213502	0.738393	0.883974	-1.43408	0.2083	0.999337	DBP6
YHR068W	-2.27713	0.0143819	0.221845	-0.833834	0.0958821	0.333984	-1.43127	0.104312	0.999337	DYS1
YNL122C	0.21068	0.80835	0.974208	1.64393	0.021345	0.12623	-1.43103	0.160306	0.999337
YGL100W	-0.656192	0.478739	0.908084	0.753668	0.180056	0.469128	-1.43049	0.119637	0.999337	SEH1
YMR309C	-1.20262	0.141131	0.652414	0.230134	0.620151	0.8339	-1.42531	0.0892532	0.999337	NIP1
YBR002C	-2.70722	0.00739042	0.150051	-1.27586	0.0159931	0.101511	-1.4232	0.125112	0.999337	RER2
YMR305C	-0.590236	0.510709	0.913546	0.822358	0.11231	0.360104	-1.41909	0.106438	0.999337	SCW10
YJR094W-A	0.659138	0.41042	0.882176	2.0813	0.0001858	0.00319586	-1.41849	0.0917482	0.999337	RPL43B
YEL040W	-0.434968	0.653343	0.944826	0.989164	0.10161	0.342247	-1.41788	0.171882	0.999337	UTR2
YPR065W	-1.49844	0.1051	0.583667	-0.078873	0.84647	0.934273	-1.41692	0.116944	0.999337	ROX1
YDR275W	-1.86528	0.0598985	0.470377	-0.459254	0.367934	0.673844	-1.41577	0.106928	0.999337	BSC2
YNR016C	-1.54488	0.0602354	0.471464	-0.133493	0.722576	0.879646	-1.41414	0.0652988	0.999337	ACC1
YDR093W	-1.8076	0.048697	0.427651	-0.395714	0.308879	0.619453	-1.41401	0.0641651	0.999337	DNF2
YHR077C	-2.44479	0.0103345	0.183206	-1.02138	0.0214189	0.126411	-1.41343	0.0957154	0.999337	NMD2
YOL155C	-2.38829	0.00888584	0.168375	-0.976113	0.039913	0.194755	-1.4126	0.124834	0.999337	HPF1
YMR128W	-2.631	0.0218214	0.287014	-1.20818	0.0229184	0.131369	-1.4123	0.175451	0.999337	ECM16
YML125C	-1.01749	0.461923	0.900865	0.377804	0.575514	0.810818	-1.41038	0.237316	0.999337	PGA3
YDR025W	1.78274	0.020998	0.281018	3.19885	7.63e-06	0.000258508	-1.4092	0.178461	0.999337	RPS11A
YML009W-B	-2.36665	0.0779777	0.525169	-0.946803	0.084145	0.31192	-1.40789	0.219907	0.999337
YER001W	-3.06719	0.0014371	0.0529275	-1.64852	0.000308983	0.00490922	-1.40714	0.0952379	0.999337	MNN1
YOR303W	0.290512	0.755626	0.963928	1.65512	3.1e-05	0.000779358	-1.40109	0.0787994	0.999337	CPA1
YIL040W	-1.58782	0.0704	0.50733	-0.199067	0.706976	0.874806	-1.40107	0.0819578	0.999337	APQ12
YLR413W	-1.26782	0.147396	0.663005	0.123707	0.784274	0.906124	-1.40039	0.0667175	0.999337	INA1
YBR142W	-1.28452	0.242353	0.781154	0.121117	0.824868	0.923077	-1.39798	0.170787	0.999337	MAK5
YCR043C	-0.154401	0.908585	0.9878	1.21442	0.0846005	0.312219	-1.39488	0.230396	0.999337
YOR182C	1.31767	0.113991	0.599084	2.73146	3.23e-05	0.000794708	-1.39223	0.182867	0.999337	RPS30B
YDR170C	-2.23242	0.00996327	0.180491	-0.84273	0.0252036	0.140768	-1.39018	0.0590282	0.999337	SEC7
YGL255W	-4.03337	1.71e-05	0.00165679	-2.65212	2.6e-06	0.000108205	-1.38628	0.132352	0.999337	ZRT1
YJL079C	-1.12901	0.156383	0.675989	0.250552	0.612635	0.831035	-1.38612	0.0695977	0.999337	PRY1
YPL254W	-0.832856	0.491143	0.90813	0.505588	0.327725	0.640833	-1.38301	0.171722	0.999337	HFI1
YHR021C	1.98514	0.0120179	0.199641	3.38216	4.84e-08	5.03e-06	-1.38227	0.147171	0.999337	RPS27B
YIL061C	-1.56952	0.167859	0.688687	-0.181064	0.781627	0.905018	-1.38201	0.183535	0.999337	SNP1
YMR199W	-1.11427	0.366888	0.861977	0.270178	0.656156	0.849665	-1.38174	0.221994	0.999337	CLN1
YIL002C	-1.642	0.106391	0.585026	-0.275129	0.503392	0.767486	-1.38118	0.0925548	0.999337	INP51
YJR061W	-1.24233	0.422381	0.88835	0.140889	0.76035	0.893871	-1.37583	0.229899	0.999337	MNN14
YCL042W	-1.11964	0.153315	0.672173	0.244095	0.537577	0.789592	-1.37201	0.046919	0.999337
YDR151C	-3.31699	0.00100793	0.0420061	-1.92934	0.000476033	0.0069016	-1.3706	0.153756	0.999337	CTH1
YOL010W	-0.51267	0.646664	0.944826	0.842459	0.132477	0.395936	-1.36972	0.168334	0.999337	RCL1
YPL212C	-1.46466	0.0935282	0.553049	-0.089881	0.845494	0.93355	-1.36812	0.0854983	0.999337	PUS1
YKL038W	-1.20806	0.242794	0.781515	0.134236	0.738568	0.883974	-1.36608	0.0954652	0.999337	RGT1
YOR385W	-2.63448	0.00197055	0.0636876	-1.28266	0.00526853	0.0459204	-1.36459	0.0719757	0.999337
YDL112W	-2.44772	0.0170302	0.250144	-1.06921	0.0163648	0.103285	-1.36341	0.122446	0.999337	TRM3
YPL271W	0.424232	0.592353	0.938402	1.76871	0.000800914	0.0105487	-1.36324	0.0853099	0.999337	ATP15
YAL002W	-0.787108	0.420721	0.88835	0.577959	0.154021	0.427869	-1.36146	0.0863332	0.999337	VPS8
YKL198C	-2.09994	0.0291454	0.34022	-0.751616	0.157775	0.433409	-1.35955	0.149281	0.999337	PTK1
YOL081W	-0.964824	0.226109	0.757711	0.389685	0.290576	0.604477	-1.35701	0.0500281	0.999337	IRA2
YLR223C	-1.72824	0.158282	0.678517	-0.338673	0.50387	0.767486	-1.35653	0.200799	0.999337	IFH1
YJL056C	-2.19744	0.0142669	0.221845	-0.852977	0.0502614	0.224578	-1.35344	0.0725154	0.999337	ZAP1
YNL334C	-1.68623	0.246847	0.783694	-0.314048	0.666525	0.854439	-1.35323	0.28655	0.999337	SNO2
YKR054C	-1.89253	0.0682309	0.500255	-0.556189	0.153963	0.427869	-1.35263	0.0988669	0.999337	DYN1
YPR145W	-3.17363	0.00031918	0.0178403	-1.8151	0.000143768	0.00259539	-1.34975	0.104279	0.999337	ASN1
YOR308C	-1.43383	0.227425	0.759309	-0.0890557	0.856592	0.939668	-1.34674	0.17433	0.999337	SNU66
YMR006C	-2.11176	0.0285702	0.337654	-0.771754	0.116169	0.367145	-1.34438	0.115955	0.999337	PLB2
YNL256W	-1.95041	0.0625466	0.478318	-0.585531	0.221158	0.52938	-1.34279	0.149712	0.999337	FOL1
YDR387C	-1.51816	0.122885	0.624806	-0.195868	0.671601	0.857529	-1.33739	0.111589	0.999337	CIN10
YAL019W	-2.34903	0.0571539	0.457906	-0.981976	0.0385931	0.189744	-1.32782	0.202608	0.999337	FUN30
YFL060C	-1.68623	0.246847	0.783694	-0.340244	0.634704	0.839018	-1.32756	0.29486	0.999337	SNO3
YPR021C	-0.194399	0.852687	0.980735	1.15161	0.0203932	0.122251	-1.32232	0.15123	0.999337	AGC1
YIL095W	-1.22698	0.190782	0.723386	0.0748499	0.861463	0.942102	-1.32161	0.11344	0.999337	PRK1
YOR188W	-2.29531	0.0400883	0.389019	-0.95624	0.0619305	0.25684	-1.31759	0.182727	0.999337	MSB1
YLR094C	-2.63285	0.00298398	0.0848915	-1.32991	0.00399018	0.0373593	-1.31495	0.0973221	0.999337	GIS3
YLL018C-A	-0.940697	0.310003	0.831119	0.360981	0.480055	0.755207	-1.31169	0.114462	0.999337	COX19
YJL194W	-1.08754	0.332792	0.840427	0.218235	0.731983	0.882588	-1.31003	0.226957	0.999337	CDC6
YLR110C	-1.03638	0.188633	0.721574	0.260062	0.57956	0.812088	-1.30595	0.130002	0.999337	CCW12
YDR496C	-0.275412	0.766334	0.967432	1.04465	0.0291188	0.155083	-1.30466	0.129639	0.999337	PUF6
YGR057C	-1.26735	0.258951	0.794515	0.0135961	0.931111	0.961961	-1.29889	0.178928	0.999337	LST7
YBR248C	-2.19477	0.0172268	0.25183	-0.889575	0.0726841	0.286338	-1.2946	0.135009	0.999337	HIS7
YGL195W	-2.35743	0.00529196	0.123732	-1.06786	0.00887181	0.0669751	-1.29301	0.0890612	0.999337	GCN1
YDL085C-A	-2.34657	0.0787378	0.526235	-1.06214	0.0571823	0.244503	-1.29107	0.249973	0.999337
YLR066W	-0.339985	0.680449	0.945778	0.939809	0.10489	0.347583	-1.29069	0.11668	0.999337	SPC3
YPR035W	-1.92153	0.0110177	0.186947	-0.634466	0.169992	0.454421	-1.28721	0.0940861	0.999337	GLN1
YGL134W	-1.52788	0.27952	0.807048	-0.29917	0.569835	0.807657	-1.28718	0.250271	0.999337	PCL10
YKL138C-A	-0.873001	0.49136	0.90813	0.407587	0.533445	0.787857	-1.28128	0.247509	0.999337	HSK3
YDR420W	-1.99915	0.0748448	0.520459	-0.71541	0.126256	0.387335	-1.28118	0.176136	0.999337	HKR1
YNL231C	-2.81194	0.00180573	0.0599932	-1.53684	0.00039207	0.00589216	-1.28117	0.100857	0.999337	PDR16
YDR395W	-1.63163	0.0512026	0.440099	-0.345667	0.492329	0.761489	-1.27978	0.130913	0.999337	SXM1
YNL182C	-0.973972	0.489287	0.90813	0.296831	0.661747	0.852174	-1.27699	0.320071	0.999337	IPI3
YDR055W	-1.06017	0.215467	0.74558	0.223522	0.62985	0.837724	-1.27629	0.115342	0.999337	PST1
YDL014W	0.0197346	0.972588	0.990664	1.27954	0.0171565	0.107109	-1.27052	0.136613	0.999337	NOP1
YBL107C	-0.920456	0.428251	0.889258	0.390346	0.471287	0.749719	-1.26901	0.222231	0.999337	MIX23
YLR029C	0.45246	0.561921	0.927543	1.72035	1.83e-05	0.000522778	-1.26693	0.116337	0.999337	RPL15A
YHR099W	-2.48522	0.007813	0.155313	-1.21564	0.00232346	0.0243234	-1.26499	0.127524	0.999337	TRA1
YHL011C	-0.340967	0.678359	0.945778	0.917309	0.0687502	0.276137	-1.2646	0.112056	0.999337	PRS3
YDR374W-A	-1.72247	0.13582	0.646573	-0.478696	0.537079	0.789497	-1.26309	0.277805	0.999337	WIP1
YKL156W	0.899272	0.302214	0.825858	2.15952	0.000114953	0.00222001	-1.26263	0.148699	0.999337	RPS27A
YOR231W	-0.87649	0.426796	0.88835	0.368829	0.462169	0.743609	-1.26166	0.171361	0.999337	MKK1
YKL043W	-0.601454	0.5474	0.926306	0.647305	0.18422	0.475214	-1.26061	0.162588	0.999337	PHD1
YBR201C-A	-0.799585	0.537106	0.923677	0.457304	0.570536	0.807657	-1.25861	0.325303	0.999337	MIN7
YLR237W	-1.15084	0.150074	0.670115	0.0984118	0.837163	0.930163	-1.25386	0.137426	0.999337	THI7
YNL015W	-0.719666	0.335611	0.844092	0.530199	0.223965	0.533835	-1.24866	0.0842256	0.999337	PBI2
YCL041C	-1.96912	0.0300644	0.340812	-0.713508	0.344952	0.655118	-1.24828	0.164297	0.999337
YDL213C	-1.5292	0.235946	0.76968	-0.287346	0.614096	0.831414	-1.24743	0.251075	0.999337	NOP6
YDR179W-A	-1.37295	0.366418	0.861977	-0.131087	0.838147	0.930598	-1.24425	0.317196	0.999337	NVJ3
YNR059W	-1.63221	0.0637898	0.483358	-0.407114	0.365157	0.671241	-1.23536	0.11248	0.999337	MNT4
YBR102C	-1.24178	0.197784	0.733546	-0.00791207	0.976065	0.979588	-1.23482	0.124678	0.999337	EXO84
YFL001W	-0.966724	0.397249	0.874663	0.278986	0.61298	0.831229	-1.23286	0.225245	0.999337	DEG1
YOR368W	-0.878543	0.444264	0.896193	0.358181	0.560431	0.802721	-1.23018	0.231851	0.999337	RAD17
YLR417W	-2.65822	0.00922634	0.173258	-1.43091	0.000368997	0.00559774	-1.22758	0.132373	0.999337	VPS36
YPR048W	-1.63071	0.199805	0.734444	-0.407269	0.493251	0.761489	-1.22752	0.265181	0.999337	TAH18
YJL041W	-1.24575	0.116461	0.605368	-0.0267997	0.947857	0.968622	-1.22444	0.0768976	0.999337	NSP1
YDR513W	0.354214	0.621344	0.939407	1.5619	0.000142253	0.00257602	-1.22212	0.0745759	0.999337	GRX2
YDR482C	-1.98017	0.107864	0.587645	-0.749564	0.143992	0.414421	-1.22103	0.234492	0.999337	CWC21
YLR221C	-0.877933	0.509029	0.913291	0.355514	0.583082	0.814242	-1.22055	0.310003	0.999337	RSA3
YGR015C	-1.96552	0.100075	0.572901	-0.76913	0.16696	0.448843	-1.22024	0.234426	0.999337	EAT1
YBR259W	-1.05095	0.473202	0.903872	0.163954	0.747631	0.886961	-1.21961	0.271734	0.999337
YOR224C	-0.445136	0.635923	0.944826	0.760163	0.17685	0.464348	-1.21591	0.158259	0.999337	RPB8
YGL169W	-0.923782	0.465851	0.903084	0.276389	0.660982	0.851434	-1.21301	0.272615	0.999337	SUA5
YJL080C	-1.97211	0.0199108	0.270274	-0.75758	0.0607916	0.253385	-1.21163	0.116965	0.999337	SCP160
YOR071C	-2.09511	0.0523657	0.441549	-0.884158	0.0945951	0.332	-1.21082	0.195297	0.999337	NRT1
YEL017C-A	0.0212968	0.976741	0.990944	1.23199	0.0991453	0.337488	-1.20574	0.147377	0.999337	PMP2
YHR035W	-1.78296	0.213754	0.744148	-0.566809	0.346188	0.655962	-1.20315	0.313185	0.999337	NEL1
YLR287C	-0.434224	0.757362	0.964793	0.771222	0.306765	0.617258	-1.20199	0.357067	0.999337
YBL082C	-1.2894	0.268228	0.801984	-0.0889704	0.866505	0.943561	-1.20088	0.241944	0.999337	ALG3
YGR121C	-2.11969	0.0101849	0.182598	-0.930303	0.0164983	0.103777	-1.20022	0.0774446	0.999337	MEP1
YJR134C	-1.6897	0.0696221	0.507266	-0.481106	0.270474	0.58434	-1.19943	0.136694	0.999337	SGM1
YIL147C	-1.19808	0.350401	0.855917	-0.025676	0.94756	0.968488	-1.19787	0.211593	0.999337	SLN1
YBR043C	-2.63722	0.0286702	0.337899	-1.43351	0.00345413	0.0330496	-1.19764	0.23759	0.999337	QDR3
YJR002W	-0.679937	0.473663	0.903872	0.519304	0.263036	0.57856	-1.19408	0.153619	0.999337	MPP10
YOR028C	-1.46436	0.12171	0.622439	-0.297494	0.581517	0.813868	-1.19383	0.207952	0.999337	CIN5
YEL065W	-2.53982	0.00574585	0.129377	-1.36552	0.00388265	0.0366933	-1.19241	0.16748	0.999337	SIT1
YNL190W	-0.436743	0.554332	0.927543	0.756858	0.0882824	0.320414	-1.19145	0.100003	0.999337
YBR173C	-0.00520861	0.994396	0.995721	1.18375	0.0213313	0.12623	-1.19048	0.13585	0.999337	UMP1
YOL154W	-2.93011	0.00384514	0.099284	-1.75847	0.00143795	0.0168029	-1.1887	0.242254	0.999337	ZPS1
YBL104C	-2.1442	0.0329303	0.353964	-0.969376	0.0271085	0.148144	-1.1862	0.156322	0.999337	SEA4
YKR019C	-2.07157	0.0739907	0.516606	-0.904466	0.129032	0.391459	-1.18279	0.264413	0.999337	IRS4
YDR407C	-1.75971	0.0433669	0.39899	-0.585742	0.154261	0.428015	-1.18001	0.109482	0.999337	TRS120
YER110C	-1.62766	0.0527093	0.441549	-0.441416	0.306012	0.616144	-1.1796	0.124954	0.999337	KAP123
YGL045W	-2.20076	0.0218689	0.287014	-1.02158	0.0404002	0.195985	-1.17879	0.185181	0.999337	RIM8
YPL157W	-1.11632	0.387988	0.871886	0.0457466	0.883215	0.950716	-1.17721	0.299274	0.999337	TGS1
YKL182W	-2.4217	0.00331521	0.0893122	-1.25549	0.000529864	0.00743684	-1.17144	0.089975	0.999337	FAS1
YDL207W	-1.81412	0.0727654	0.512187	-0.635645	0.156227	0.431736	-1.16998	0.17151	0.999337	GLE1
YBR296C	-1.658	0.0717149	0.511588	-0.496427	0.312146	0.622197	-1.16963	0.212486	0.999337	PHO89
YBR168W	-0.855463	0.461712	0.900865	0.27148	0.621459	0.833999	-1.16856	0.254566	0.999337	PEX32
YDR314C	-1.65764	0.307638	0.831119	-0.478383	0.302915	0.613762	-1.16769	0.328001	0.999337	RAD34
YOR116C	-1.84965	0.0447049	0.40533	-0.674346	0.140162	0.408845	-1.16676	0.160274	0.999337	RPO31
YBR154C	0.223036	0.792159	0.969536	1.38305	0.00933799	0.069629	-1.165	0.162025	0.999337	RPB5
YGR144W	-4.3062	6.87e-05	0.00534723	-3.15518	3.94e-05	0.000948986	-1.16373	0.323902	0.999337	THI4
YJR031C	-1.79044	0.0891927	0.546694	-0.607342	0.191256	0.484666	-1.16327	0.202118	0.999337	GEA1
YNL149C	-1.00553	0.300321	0.824115	0.16276	0.723048	0.879646	-1.16271	0.1605	0.999337	PGA2
YEL022W	-1.78683	0.0430084	0.398811	-0.620112	0.138813	0.406131	-1.16135	0.127154	0.999337	GEA2
YDR034W-B	0.518886	0.58296	0.937089	1.65383	0.00293799	0.0293347	-1.16099	0.197174	0.999337
YPL250C	-3.79315	0.000113639	0.00802766	-2.64126	0.000697679	0.00946085	-1.15812	0.316874	0.999337	ATG41
YGR052W	-2.09635	0.0177663	0.257341	-0.95194	0.0275547	0.149974	-1.1581	0.146194	0.999337	FMP48
YGL131C	-1.29571	0.219519	0.748668	-0.130918	0.762962	0.895829	-1.15745	0.179829	0.999337	SNT2
YKL048C	-2.5826	0.0343004	0.360759	-1.44512	0.002215	0.0233734	-1.15359	0.256679	0.999337	ELM1
YMR260C	-0.213456	0.808498	0.974208	0.95693	0.0485899	0.219464	-1.15289	0.186842	0.999337	TIF11
YLR264W	0.828023	0.447798	0.89871	1.93479	0.0325074	0.167595	-1.15276	0.335376	0.999337	RPS28B
YNL023C	-1.70884	0.154563	0.674315	-0.554169	0.245148	0.557294	-1.1526	0.231959	0.999337	FAP1
YER150W	-2.71566	0.000787722	0.0349605	-1.57431	0.000666233	0.00911926	-1.15197	0.116194	0.999337	SPI1
YBL106C	-1.29015	0.221301	0.750464	-0.173677	0.709336	0.87533	-1.15143	0.19952	0.999337	SRO77
YBR162W-A	-2.01598	0.0405714	0.390983	-0.865661	0.0845346	0.312219	-1.15068	0.186468	0.999337	YSY6
YDR457W	-1.39855	0.0978356	0.569549	-0.250418	0.512776	0.774184	-1.14846	0.133548	0.999337	TOM1
YMR316W	-2.16495	0.00607142	0.133371	-1.0314	0.0189513	0.116296	-1.1462	0.110807	0.999337	DIA1
YPL079W	1.71685	0.0219852	0.287745	2.86173	4.67e-09	6.64e-07	-1.14371	0.1331	0.999337	RPL21B
YLR336C	-1.71774	0.136801	0.647193	-0.560536	0.296714	0.609203	-1.14279	0.266317	0.999337	SGD1
YNL313C	-1.36898	0.21233	0.744148	-0.206416	0.676396	0.860724	-1.14221	0.229841	0.999337	EMW1
YJR003C	-1.14508	0.35087	0.856181	-0.00187638	0.907079	0.955243	-1.14196	0.28132	0.999337	MRX12
YKL015W	-1.49447	0.199938	0.734444	-0.327944	0.467639	0.747275	-1.14098	0.230537	0.999337	PUT3
YCL047C	-1.7005	0.0776098	0.525169	-0.578397	0.30412	0.614799	-1.14072	0.214867	0.999337	POF1
YOR160W	-0.8451	0.341657	0.847631	0.295688	0.503813	0.767486	-1.1407	0.138018	0.999337	MTR10
YDR170W-A	0.165578	0.846053	0.980021	1.30661	0.0155395	0.100128	-1.14049	0.183491	0.999337
YDR133C	-0.144467	0.839784	0.978615	0.988875	0.0314194	0.163893	-1.14043	0.107031	0.999337
YJL181W	-1.47038	0.331447	0.840427	-0.29654	0.635535	0.839177	-1.13645	0.374702	0.999337	RBH1
YBL039C	-0.793775	0.369045	0.861977	0.357799	0.458888	0.740596	-1.13644	0.183003	0.999337	URA7
YDR320C-A	-0.78218	0.542206	0.925544	0.359484	0.595244	0.821312	-1.13587	0.323323	0.999337	DAD4
YBL014C	-2.32439	0.0939886	0.553049	-1.2204	0.013389	0.089021	-1.13558	0.310848	0.999337	RRN6
YLR185W	0.0575487	0.943608	0.990398	1.20472	0.0546683	0.236653	-1.13537	0.259255	0.999337	RPL37A
YLR179C	-0.417914	0.691225	0.950438	0.726978	0.177607	0.465449	-1.13268	0.225111	0.999337
YER130C	-1.50155	0.0884149	0.546694	-0.38323	0.449935	0.7351	-1.13161	0.175293	0.999337	COM2
YNL186W	-0.0395288	0.953068	0.990398	1.07042	0.0228695	0.131369	-1.13107	0.212842	0.999337	UBP10
YER081W	-3.02411	0.000261351	0.0154909	-1.90168	1.56e-06	7.07e-05	-1.12844	0.0833584	0.999337	SER3
YIL053W	-3.3309	7.36e-05	0.00555384	-2.19877	1.25e-06	6.08e-05	-1.12716	0.123871	0.999337	GPP1
YHR065C	-0.528272	0.586001	0.937089	0.61787	0.274321	0.587177	-1.12607	0.242489	0.999337	RRP3
YER087C-B	-0.824134	0.358499	0.861553	0.293326	0.632995	0.838291	-1.12411	0.20903	0.999337	SBH1
YJL003W	-0.697973	0.502527	0.910989	0.399083	0.490627	0.760459	-1.12331	0.232577	0.999337	COX16
YKR095W	-1.86646	0.0318367	0.34917	-0.738197	0.0630923	0.260362	-1.12274	0.132775	0.999337	MLP1
YKL106W	-2.06718	0.0425307	0.396981	-0.940349	0.1034	0.345318	-1.1214	0.257907	0.999337	AAT1
YLR038C	2.39708	0.00433404	0.106139	3.47104	4.72e-11	1.1e-08	-1.12114	0.226274	0.999337	COX12
YKL205W	-0.791481	0.390577	0.872809	0.346312	0.470943	0.74971	-1.121	0.192836	0.999337	LOS1
YFR022W	-1.67678	0.0905428	0.549386	-0.559552	0.256746	0.570319	-1.12064	0.207568	0.999337	ROG3
YBR104W	-1.61934	0.184774	0.716622	-0.492507	0.441977	0.730534	-1.11801	0.300422	0.999337	YMC2
YJR069C	-0.540446	0.649409	0.944826	0.54137	0.474398	0.751351	-1.11499	0.312284	0.999337	HAM1
YJR124C	-0.787856	0.579461	0.935821	0.323533	0.592912	0.820357	-1.11464	0.333435	0.999337
YDR110W	-1.59082	0.214302	0.744609	-0.466071	0.420308	0.717333	-1.11322	0.310202	0.999337	FOB1
YLR087C	-1.96115	0.0570153	0.457567	-0.83034	0.0425992	0.202307	-1.11111	0.193726	0.999337	CSF1
YMR283C	-0.916956	0.435446	0.889888	0.150685	0.766912	0.897491	-1.11062	0.252387	0.999337	RIT1
YHR188C	-0.457804	0.573936	0.932882	0.641816	0.138748	0.406131	-1.10818	0.131546	0.999337	GPI16
YMR019W	-1.72645	0.14151	0.652414	-0.636589	0.175477	0.46341	-1.10427	0.250526	0.999337	STB4
YIL102C-A	-0.951125	0.382502	0.868186	0.156523	0.831747	0.927059	-1.10426	0.320314	0.999337
YDL109C	-1.5292	0.235946	0.76968	-0.446144	0.396215	0.696933	-1.1023	0.297425	0.999337
YOR213C	-1.28836	0.2138	0.744148	-0.210194	0.670875	0.857114	-1.10102	0.224199	0.999337	SAS5
YPL131W	0.848869	0.267831	0.801984	1.9531	8.19e-05	0.0017357	-1.10039	0.221953	0.999337	RPL5
YOL014W	-1.76883	0.0740494	0.516606	-0.665935	0.289596	0.604	-1.10038	0.257803	0.999337
YDL064W	0.37477	0.72443	0.956312	1.45184	0.0223166	0.129352	-1.09951	0.2646	0.999337	UBC9
YLR370C	0.212888	0.769767	0.967976	1.29785	0.00554037	0.0473694	-1.0982	0.120387	0.999337	ARC18
YMR122W-A	-0.955952	0.217205	0.747137	0.136671	0.784448	0.906124	-1.09731	0.133502	0.999337
YOR137C	-2.15737	0.0752538	0.521943	-1.10156	0.0193334	0.117675	-1.09626	0.27184	0.999337	SIA1
YLR003C	-0.514965	0.676617	0.945778	0.570718	0.346474	0.655962	-1.09359	0.303363	0.999337	CMS1
YBR253W	-1.31935	0.27695	0.807025	-0.24665	0.669518	0.85613	-1.09359	0.287511	0.999337	SRB6
YLR249W	-1.50146	0.058745	0.466896	-0.413514	0.254196	0.566942	-1.09246	0.125647	0.999337	YEF3
YDR382W	0.96922	0.234469	0.768781	2.05784	6.29e-05	0.00140046	-1.09073	0.250709	0.999337	RPP2B
YER121W	-1.36398	0.331502	0.840427	-0.264461	0.677835	0.86129	-1.09051	0.384288	0.999337
YHL033C	1.26988	0.107832	0.587645	2.36813	3.16e-06	0.000125941	-1.08986	0.204353	0.999337	RPL8A
YMR012W	-0.772888	0.364062	0.861977	0.318475	0.412244	0.712225	-1.08957	0.192083	0.999337	CLU1
YMR131C	-0.131015	0.879346	0.984749	0.948118	0.0412494	0.198076	-1.0852	0.175328	0.999337	RRB1
YDR414C	-0.122577	0.918592	0.988817	0.97831	0.189809	0.483308	-1.08295	0.38075	0.999337	ERD1
YOR167C	0.400208	0.629159	0.94235	1.49305	0.00127669	0.0151926	-1.08136	0.17591	0.999337	RPS28A
YGR200C	-0.688772	0.481116	0.90813	0.40931	0.38146	0.683556	-1.0803	0.208356	0.999337	ELP2
YEL053C	-1.65996	0.190649	0.723386	-0.566313	0.309322	0.619814	-1.08022	0.317119	0.999337	MAK10
YOR046C	-1.30941	0.115014	0.601135	-0.224336	0.612694	0.831035	-1.07953	0.154313	0.999337	DBP5
YOR293W	1.97361	0.0188314	0.262831	3.07175	1.51e-07	1.19e-05	-1.07807	0.237439	0.999337	RPS10A
YMR195W	-2.84038	0.000725442	0.0331402	-1.76134	0.000270244	0.00434766	-1.07775	0.167504	0.999337	ICY1
YCL037C	-1.32924	0.133892	0.646365	-0.24003	0.691666	0.868267	-1.07751	0.28075	0.999337	SRO9
YER176W	-2.3257	0.0249831	0.309908	-1.24808	0.00202064	0.0219003	-1.07739	0.191698	0.999337	ECM32
YPL183W-A	0.83772	0.342214	0.848126	1.9107	0.00139913	0.0163821	-1.07503	0.213441	0.999337	RTC6
YLR078C	-0.968263	0.35225	0.856833	0.103605	0.846789	0.934376	-1.07276	0.241125	0.999337	BOS1
YOR310C	-0.257745	0.738192	0.960356	0.825459	0.112961	0.360523	-1.07119	0.218461	0.999337	NOP58
YDR373W	-0.675457	0.432857	0.889694	0.379997	0.437946	0.727747	-1.06943	0.177262	0.999337	FRQ1
YHL039W	-0.521633	0.601865	0.939407	0.557778	0.336057	0.646919	-1.06914	0.263308	0.999337	EFM1
YNL123W	-0.801462	0.381479	0.868186	0.273701	0.549559	0.796746	-1.06846	0.191315	0.999337	NMA111
YNL102W	-3.01746	0.00529345	0.123732	-1.92951	0.000145358	0.00260795	-1.0683	0.274463	0.999337	POL1
YDL036C	-1.46682	0.177911	0.704725	-0.378525	0.489615	0.7599	-1.06579	0.277783	0.999337	PUS9
YLR372W	-0.428514	0.639747	0.944826	0.65168	0.224243	0.53397	-1.06538	0.236889	0.999337	ELO3
YLR194C	-1.88014	0.0155289	0.235711	-0.822338	0.0438737	0.206146	-1.06477	0.102432	0.999337	NCW2
YJL179W	0.162845	0.883759	0.984749	1.21156	0.102142	0.343677	-1.06363	0.334887	0.999337	PFD1
YDR351W	-0.978349	0.373105	0.861977	0.0632749	0.881456	0.950226	-1.06319	0.241668	0.999337	SBE2
YKL180W	1.64102	0.0341071	0.360759	2.71517	2.03e-05	0.000567489	-1.06301	0.299634	0.999337	RPL17A
YJR132W	-1.78429	0.0608437	0.471909	-0.709753	0.112122	0.360014	-1.06274	0.197299	0.999337	NMD5
YAL028W	-1.69178	0.141717	0.652414	-0.658169	0.218911	0.527032	-1.06182	0.291156	0.999337	FRT2
YPR097W	-1.37108	0.109093	0.587645	-0.317626	0.434448	0.724937	-1.06026	0.146498	0.999337
YMR176W	-1.11909	0.337054	0.844849	-0.0862006	0.839101	0.930791	-1.06015	0.238747	0.999337	ECM5
YNL163C	-1.26526	0.162855	0.681844	-0.190655	0.708889	0.87533	-1.05867	0.245882	0.999337	RIA1
YNL157W	-0.979612	0.20591	0.737546	0.0679516	0.874377	0.946444	-1.05729	0.132945	0.999337	IGO1
YGL234W	-2.16172	0.0127823	0.206149	-1.10151	0.00600478	0.0503073	-1.05664	0.171447	0.999337	ADE5,7
YER132C	-1.34901	0.384984	0.86882	-0.218339	0.653766	0.848623	-1.05661	0.373803	0.999337	PMD1
YLR397C	-1.47488	0.180325	0.706869	-0.405027	0.463508	0.744549	-1.05431	0.301909	0.999337	AFG2
YAR068W	-0.881108	0.366513	0.861977	0.185667	0.703118	0.874153	-1.0542	0.243785	0.999337
YNL271C	-0.803129	0.372675	0.861977	0.253191	0.497822	0.765305	-1.04463	0.176113	0.999337	BNI1
YHR019C	-0.926629	0.279774	0.807048	0.117932	0.783837	0.906124	-1.04348	0.225494	0.999337	DED81
YNR015W	-0.108061	0.916678	0.988758	0.89966	0.0982245	0.336391	-1.04175	0.270423	0.999337	SMM1
YDL082W	0.730727	0.367322	0.861977	1.78674	0.000360624	0.00549034	-1.04019	0.244727	0.999337	RPL13A
YGL155W	-0.55157	0.581723	0.937089	0.465881	0.346832	0.655962	-1.03964	0.227247	0.999337	CDC43
YIL129C	-0.611364	0.468618	0.903872	0.428488	0.260631	0.575817	-1.03764	0.149194	0.999337	TAO3
YGR070W	-1.19271	0.211262	0.744148	-0.169033	0.683488	0.864141	-1.03599	0.187479	0.999337	ROM1
YPL231W	-2.17948	0.00611975	0.133371	-1.15249	0.00134722	0.0159022	-1.03524	0.118857	0.999337	FAS2
YDR210W	-1.40103	0.0842945	0.540487	-0.370091	0.46101	0.742582	-1.03512	0.157686	0.999337
YHL009W-B	-1.57391	0.201612	0.735236	-0.551055	0.24378	0.556135	-1.03482	0.299057	0.999337
YMR088C	-1.59278	0.0615501	0.476261	-0.573676	0.213772	0.517775	-1.03468	0.189953	0.999337	VBA1
YLR023C	-1.29069	0.0959802	0.560199	-0.266572	0.493435	0.761573	-1.03397	0.120698	0.999337	IZH3
YKL186C	-1.02239	0.252148	0.790103	-0.00385014	0.963377	0.972719	-1.0331	0.229305	0.999337	MTR2
YDR536W	-4.34914	0.0996783	0.572901	-3.348	5.77e-08	5.6e-06	-1.02659	0.623932	0.999337	STL1
YCL029C	-1.95221	0.135047	0.646573	-0.907114	0.0873556	0.318955	-1.02461	0.341306	0.999337	BIK1
YGR192C	-1.09873	0.153824	0.672173	-0.0814952	0.859922	0.941458	-1.02443	0.221002	0.999337	TDH3
YMR247C	-1.498	0.0749303	0.520459	-0.470359	0.251064	0.562844	-1.02403	0.171262	0.999337	RKR1
YHR054C	-0.282934	0.795587	0.969736	0.73192	0.0997263	0.338473	-1.02326	0.238965	0.999337
YPL160W	-2.13582	0.0159591	0.238433	-1.10992	0.00677704	0.0554234	-1.02296	0.208607	0.999337	CDC60
YER071C	-0.822022	0.503527	0.910989	0.207271	0.745159	0.886921	-1.0215	0.357272	0.999337	TDA2
YOR192C	-2.22431	0.105161	0.583667	-1.22352	0.0954564	0.333817	-1.02041	0.411111	0.999337	THI72
YBR194W	0.129632	0.929438	0.989052	1.15139	0.0970431	0.335137	-1.01995	0.402633	0.999337	AIM4
YKL008C	-1.07846	0.19932	0.734444	-0.0650003	0.878106	0.948305	-1.01355	0.214625	0.999337	LAC1
YKR010C	-1.26344	0.317715	0.839595	-0.245283	0.627525	0.837264	-1.01	0.321072	0.999337	TOF2
YDR500C	1.13074	0.143829	0.653934	2.14625	6.59e-06	0.000227363	-1.00987	0.192226	0.999337	RPL37B
YPR132W	1.37733	0.0771236	0.525169	2.39367	7.88e-08	7.07e-06	-1.00975	0.212926	0.999337	RPS23B
YOL158C	-1.7374	0.283072	0.810109	-0.758535	0.121289	0.378202	-1.00927	0.402653	0.999337	ENB1
YOR109W	-0.668688	0.423135	0.88835	0.339921	0.391758	0.695113	-1.0084	0.179649	0.999337	INP53
YJR056C	-1.05896	0.289952	0.815102	-0.0522445	0.911335	0.956662	-1.00821	0.271484	0.999337
YDR369C	-1.35404	0.269737	0.801998	-0.376201	0.433311	0.723965	-1.00785	0.30302	0.999337	XRS2
YPR071W	-0.131669	0.907417	0.9878	0.835829	0.317023	0.628762	-1.0075	0.37225	0.999337
YOR297C	-0.359945	0.694926	0.950729	0.642188	0.309626	0.619995	-1.00686	0.267926	0.999337	TIM18
YIL019W	-1.49937	0.27917	0.807048	-0.468262	0.481794	0.755403	-1.00656	0.415366	0.999337	FAF1
YOR336W	-2.31469	0.00647879	0.13803	-1.30734	0.00186741	0.0207517	-1.00647	0.168801	0.999337	KRE5
YDR300C	-0.766376	0.489779	0.90813	0.222868	0.693773	0.869416	-1.00523	0.293036	0.999337	PRO1
YPR172W	0.725772	0.324057	0.840427	1.72008	0.000148266	0.00265195	-1.00448	0.150315	0.999337
YDR166C	-1.17378	0.173577	0.701432	-0.182481	0.683943	0.864155	-1.00384	0.19522	0.999337	SEC5
YNL153C	-1.02284	0.308385	0.831119	-0.0203067	0.96624	0.974092	-1.00382	0.256341	0.999337	GIM3
YDL220C	-1.46082	0.291134	0.816034	-0.446346	0.366809	0.672809	-1.0035	0.35252	0.999337	CDC13
YHR020W	-0.22226	0.789864	0.969536	0.78805	0.0795092	0.302032	-1.00343	0.239032	0.999337
YLR333C	1.12554	0.172354	0.699825	2.12514	0.00069233	0.0094102	-1.00309	0.264544	0.999337	RPS25B
YPR115W	-0.574412	0.515293	0.916158	0.413467	0.27435	0.587177	-1.00101	0.163419	0.999337	RGC1
YGR097W	-1.15556	0.205299	0.737546	-0.156206	0.728864	0.881078	-1.00091	0.226015	0.999337	ASK10
YIL153W	-0.80171	0.374267	0.861977	0.17659	0.719676	0.878709	-1.00073	0.23118	0.999337	RRD1
YHR091C	-1.25276	0.332095	0.840427	-0.232631	0.654986	0.849472	-0.999385	0.353455	0.999337	MSR1
YLR344W	1.54388	0.0463603	0.415581	2.55056	2.6e-07	1.83e-05	-0.998863	0.201789	0.999337	RPL26A
YML038C	-2.08498	0.0176953	0.257096	-1.0947	0.0246775	0.13876	-0.998693	0.221293	0.999337	YMD8
YNL061W	-0.607692	0.479536	0.90813	0.401993	0.362271	0.668754	-0.998596	0.208683	0.999337	NOP2
YDR115W	-0.309194	0.717779	0.955453	0.674356	0.223708	0.533514	-0.998335	0.251772	0.999337	MRX14
YJL124C	-0.386135	0.654538	0.944826	0.601957	0.241032	0.551592	-0.99346	0.220715	0.999337	LSM1
YHR121W	0.126912	0.885288	0.984749	1.10688	0.0704172	0.28065	-0.993095	0.295058	0.999337	LSM12
YLR200W	-1.58425	0.125826	0.627943	-0.60306	0.27441	0.587177	-0.992749	0.289309	0.999337	YKE2
YJR143C	-0.969107	0.260072	0.794515	0.0292876	0.943921	0.967404	-0.992477	0.198496	0.999337	PMT4
YDR064W	2.18269	0.00388658	0.0998116	3.18638	1.42e-10	2.97e-08	-0.991424	0.226853	0.999337	RPS13
YDR031W	-0.0730885	0.935486	0.990061	0.901252	0.119935	0.374581	-0.990919	0.253325	0.999337	MIX14
YCR048W	-2.274	0.0567685	0.457567	-1.31149	0.00838995	0.0643708	-0.985393	0.320974	0.999337	ARE1
YMR266W	-0.457001	0.561043	0.927543	0.505779	0.252771	0.564748	-0.985271	0.209573	0.999337	RSN1
YDR363W	-1.84003	0.0659556	0.492486	-0.845962	0.11271	0.360104	-0.985121	0.295017	0.999337	ESC2
YNL138W-A	-1.02936	0.430228	0.889694	-0.0516212	0.904093	0.954501	-0.984927	0.393414	0.999337	YSF3
YLR375W	-0.180861	0.828872	0.977585	0.803802	0.0608367	0.253385	-0.98401	0.187698	0.999337	STP3
YLR106C	-2.3676	0.0160115	0.238466	-1.37346	0.00272267	0.0274195	-0.983942	0.288445	0.999337	MDN1
YPR053C	-0.00852629	0.986138	0.992105	0.970209	0.0520448	0.228719	-0.980218	0.206409	0.999337
YCL033C	-0.705141	0.487348	0.90813	0.273658	0.632242	0.837908	-0.979575	0.284424	0.999337	MXR2
YMR010W	-0.477329	0.637136	0.944826	0.464835	0.298385	0.610272	-0.978001	0.252783	0.999337	ANY1
YCR094W	-0.944457	0.292473	0.816941	0.0336721	0.946393	0.968299	-0.97737	0.223371	0.999337	CDC50
YPR075C	-0.752572	0.368222	0.861977	0.20089	0.655459	0.849665	-0.976522	0.214824	0.999337	OPY2
YMR252C	-1.55138	0.256134	0.792948	-0.573018	0.332646	0.646337	-0.976088	0.385955	0.999337	MLO1
YJL173C	0.440995	0.674683	0.945778	1.41808	0.0484965	0.219212	-0.975106	0.341009	0.999337	RFA3
YNR010W	-0.472648	0.610772	0.939407	0.484116	0.45952	0.740796	-0.973632	0.296585	0.999337	CSE2
YLR390W-A	0.0819453	0.911544	0.988567	1.05135	0.0639752	0.262752	-0.973107	0.275384	0.999337	CCW14
YJR106W	-1.60803	0.0884319	0.546694	-0.643109	0.153447	0.427495	-0.971938	0.22486	0.999337	ECM27
YNL304W	-1.09475	0.300713	0.824115	-0.144265	0.788758	0.907956	-0.971103	0.296096	0.999337	YPT11
YHR064C	-1.38622	0.0897784	0.548248	-0.413222	0.30952	0.619995	-0.971003	0.185913	0.999337	SSZ1
YNL221C	-1.41757	0.260877	0.794515	-0.461071	0.393714	0.695681	-0.968311	0.372199	0.999337	POP1
YOL116W	-1.19759	0.372949	0.861977	-0.230234	0.649431	0.847418	-0.966509	0.372555	0.999337	MSN1
YER056C-A	1.3977	0.0889145	0.546694	2.37929	0.00012031	0.0022851	-0.966382	0.315118	0.999337	RPL34A
YPL216W	-1.51958	0.32133	0.840427	-0.485829	0.336803	0.646919	-0.964738	0.413958	0.999337
YAL040C	-1.30926	0.131773	0.64515	-0.342442	0.514424	0.774256	-0.963793	0.283475	0.999337	CLN3
YLR432W	-0.622158	0.423929	0.88835	0.342136	0.389228	0.691736	-0.963574	0.184319	0.999337	IMD3
YFL033C	-1.23372	0.219001	0.748138	-0.279347	0.493868	0.761837	-0.963017	0.232803	0.999337	RIM15
YMR242C	2.05692	0.00428065	0.106139	3.02327	9.19e-10	1.67e-07	-0.961941	0.201837	0.999337	RPL20A
YPR095C	-0.975104	0.418645	0.88835	-0.00635099	0.951926	0.970229	-0.961724	0.320288	0.999337	SYT1
YMR084W	-2.96512	0.00111543	0.0451891	-2.01847	0.000115054	0.00222001	-0.96112	0.262797	0.999337
YDL180W	-0.702447	0.426704	0.88835	0.246595	0.592738	0.820357	-0.960926	0.225195	0.999337
YAL041W	-1.39096	0.10354	0.58078	-0.442861	0.280049	0.592943	-0.960095	0.183278	0.999337	CDC24
YPR174C	-2.72843	0.00844086	0.162358	-1.77058	0.00406984	0.0378489	-0.959254	0.314662	0.999337
YLR361C-A	-0.484858	0.668864	0.945778	0.454368	0.511069	0.772562	-0.956751	0.371958	0.999337
YER134C	-0.29604	0.730505	0.958482	0.653916	0.183342	0.474088	-0.956664	0.221991	0.999337
YLR064W	0.531038	0.518517	0.917837	1.47047	0.00832919	0.0643278	-0.956423	0.237167	0.999337	PER33
YBR034C	0.799572	0.415049	0.885848	1.72856	0.00252736	0.0258092	-0.956102	0.352731	0.999337	HMT1
YGR027C	1.39403	0.0593449	0.469913	2.35345	4.77e-08	5.03e-06	-0.955563	0.184176	0.999337	RPS25A
YLR460C	-3.40017	0.000594362	0.0291115	-2.4415	6.29e-05	0.00140046	-0.955233	0.309954	0.999337
YOR254C	-2.43778	0.00332735	0.0893122	-1.48769	0.000150888	0.0026906	-0.951735	0.166237	0.999337	SEC63
YNR039C	-1.42821	0.12559	0.627424	-0.487082	0.324332	0.637191	-0.951541	0.249796	0.999337	ZRG17
YMR180C	-0.92014	0.53722	0.923677	0.0379209	0.955713	0.970526	-0.951056	0.442859	0.999337	CTL1
YLR229C	0.346443	0.639387	0.944826	1.28942	0.0139405	0.0921621	-0.951006	0.199097	0.999337	CDC42
YJL133W	-0.525383	0.6034	0.939407	0.391181	0.410286	0.710771	-0.950456	0.282117	0.999337	MRS3
YDL093W	-2.74906	0.00463236	0.111717	-1.8065	0.000275563	0.0044143	-0.948142	0.267044	0.999337	PMT5
YBL092W	1.97686	0.00816366	0.158624	2.92758	2.27e-11	6.03e-09	-0.947806	0.198977	0.999337	RPL32
YER052C	-1.4662	0.165245	0.685294	-0.479107	0.465341	0.745626	-0.947138	0.646381	0.999337	HOM3
YGL121C	-0.56465	0.554891	0.927543	0.361071	0.50324	0.767486	-0.946267	0.299715	0.999337	GPG1
YCR095C	-1.25864	0.158716	0.678517	-0.319142	0.523592	0.781034	-0.945895	0.239183	0.999337	OCA4
YMR286W	-0.453401	0.660219	0.945778	0.472433	0.375973	0.678852	-0.943651	0.292083	0.999337	MRPL33
YMR230W	1.30919	0.140865	0.652414	2.27793	1.17e-05	0.00036246	-0.938466	0.330116	0.999337	RPS10B
YDR147W	-1.88341	0.0587674	0.466896	-0.944542	0.0475138	0.216617	-0.938254	0.274444	0.999337	EKI1
YDR012W	0.42567	0.576413	0.933663	1.36374	0.00482088	0.0428575	-0.937627	0.287896	0.999337	RPL4B
YGR061C	-1.84793	0.0386076	0.385346	-0.90696	0.0317603	0.164763	-0.936867	0.274005	0.999337	ADE6
YBR247C	-0.719119	0.488446	0.90813	0.234863	0.667882	0.855164	-0.936851	0.333993	0.999337	ENP1
YKL185W	-1.1287	0.184965	0.716778	-0.183246	0.718813	0.878709	-0.936434	0.26304	0.999337	ASH1
YPL149W	-2.18058	0.0193912	0.265494	-1.24782	0.00773527	0.0607057	-0.934111	0.251041	0.999337	ATG5
YCR008W	-0.731752	0.379045	0.866623	0.188681	0.669844	0.85613	-0.931966	0.227649	0.999337	SAT4
YMR256C	1.66959	0.0196775	0.267873	2.59193	5.47e-05	0.00125673	-0.931536	0.308589	0.999337	COX7
YKR022C	-1.25169	0.349119	0.855805	-0.337922	0.480705	0.755207	-0.930252	0.364809	0.999337	NTR2
YJR041C	-1.27696	0.176739	0.703769	-0.333414	0.534366	0.787857	-0.92961	0.305453	0.999337	URB2
YEL041W	-0.539694	0.635521	0.944826	0.341303	0.480444	0.755207	-0.927573	0.320523	0.999337	YEF1
YML072C	-0.652965	0.372449	0.861977	0.268225	0.460956	0.742582	-0.925316	0.153664	0.999337	TCB3
YDR120C	-0.724687	0.476182	0.905546	0.206005	0.690964	0.867792	-0.925296	0.294188	0.999337	TRM1
YKL057C	-1.08591	0.195981	0.731806	-0.153275	0.726615	0.880169	-0.924091	0.238459	0.999337	NUP120
YMR079W	-1.00919	0.2005	0.734444	-0.0854549	0.836776	0.930163	-0.923276	0.200491	0.999337	SEC14
YLL048C	-0.828514	0.304728	0.828239	0.0922339	0.80224	0.912476	-0.92274	0.203402	0.999337	YBT1
YNL004W	-1.31268	0.151933	0.67026	-0.38284	0.38102	0.68336	-0.922244	0.249434	0.999337	HRB1
YFR036W	-0.640891	0.581906	0.937089	0.322114	0.733727	0.883594	-0.921225	0.457993	0.999337	CDC26
YNL108C	-1.00521	0.260232	0.794515	-0.100849	0.829348	0.925312	-0.919796	0.240103	0.999337
YDR332W	-1.69011	0.167426	0.687579	-0.803354	0.102956	0.344984	-0.918717	0.350838	0.999337	IRC3
YLR305C	-1.20006	0.183679	0.71588	-0.276209	0.485399	0.757846	-0.917776	0.25535	0.999337	STT4
YOR338W	0.712136	0.45724	0.900553	1.5836	0.00345059	0.0330496	-0.914472	0.340738	0.999337
YJL076W	-1.69481	0.0516891	0.440099	-0.776708	0.0705113	0.28065	-0.913424	0.232691	0.999337	NET1
YJL125C	-0.733406	0.507515	0.913245	0.171211	0.781336	0.905018	-0.912516	0.377638	0.999337	GCD14
YPL181W	-0.89679	0.294214	0.819403	0.0100423	0.970956	0.976145	-0.912301	0.221807	0.999337	CTI6
YML079W	0.103931	0.908116	0.9878	1.00943	0.0567676	0.243749	-0.911303	0.273005	0.999337
YJR007W	-0.120453	0.869127	0.983383	0.787453	0.073224	0.287316	-0.910372	0.187583	0.999337	SUI2
YDR363W-A	-0.892771	0.261215	0.794515	0.00974524	0.974589	0.978449	-0.907929	0.18699	0.999337	SEM1
YGR137W	-0.250839	0.755763	0.963928	0.655707	0.197029	0.494778	-0.907407	0.24278	0.999337
YJL005W	-0.536161	0.510621	0.913546	0.367908	0.322804	0.635296	-0.906848	0.210754	0.999337	CYR1
YKL181W	0.176395	0.815687	0.974208	1.07823	0.0130949	0.0879433	-0.906698	0.205232	0.999337	PRS1
YOR226C	-2.49896	0.0117911	0.19656	-1.59876	0.00597052	0.0501644	-0.903985	0.314133	0.999337	ISU2
YJL004C	-0.472648	0.610772	0.939407	0.412881	0.426478	0.719007	-0.90303	0.291478	0.999337	SYS1
YDL208W	-0.774366	0.421489	0.88835	0.124716	0.813575	0.917473	-0.902795	0.35673	0.999337	NHP2
YBR147W	-0.251889	0.765816	0.967432	0.641108	0.339939	0.650346	-0.901623	0.361462	0.999337	RTC2
YER060W	-1.05095	0.473202	0.903872	-0.150938	0.781052	0.905018	-0.899204	0.457039	0.999337	FCY21
YJL166W	1.22873	0.0812293	0.533777	2.1109	7.93e-06	0.000267303	-0.897844	0.242856	0.999337	QCR8
YDR326C	-0.864687	0.300132	0.824115	0.0248473	0.946252	0.968299	-0.89441	0.222384	0.999337	YSP2
YIL052C	1.54258	0.045622	0.410512	2.44001	2.16e-05	0.00058673	-0.894362	0.306947	0.999337	RPL34B
YOL127W	2.07982	0.00598769	0.132314	2.98478	1.9e-09	3.08e-07	-0.893747	0.259173	0.999337	RPL25
YKR082W	-1.34243	0.114649	0.599885	-0.44384	0.293324	0.605655	-0.893252	0.233867	0.999337	NUP133
YER167W	-1.2498	0.200046	0.734444	-0.369783	0.436303	0.72688	-0.892667	0.297915	0.999337	BCK2
YIL173W	-0.96319	0.264697	0.797954	-0.0721317	0.854184	0.9387	-0.891584	0.236498	0.999337	VTH1
YPR013C	-0.00893516	0.987093	0.992105	0.883364	0.0666855	0.270706	-0.890996	0.247236	0.999337	CMR3
YDL235C	-0.0120855	0.98707	0.992105	0.872735	0.128052	0.38915	-0.890058	0.316014	0.999337	YPD1
YDL058W	-2.04675	0.019187	0.264992	-1.15313	0.00643892	0.0531052	-0.88976	0.240226	0.999337	USO1
YDR144C	-0.944641	0.45797	0.900553	-0.0249647	0.962871	0.972376	-0.889738	0.421511	0.999337	MKC7
YGR037C	-0.0910262	0.898176	0.985224	0.78845	0.0675927	0.273135	-0.889612	0.183475	0.999337	ACB1
YJL104W	-0.263996	0.776053	0.969536	0.613247	0.246561	0.558003	-0.888882	0.301522	0.999337	PAM16
YGR093W	-1.32256	0.34796	0.855686	-0.427255	0.455749	0.73904	-0.888604	0.436909	0.999337	DRN1
YJL139C	-1.16195	0.24187	0.780654	-0.273973	0.537724	0.789592	-0.888368	0.284174	0.999337	YUR1
YGR170W	-1.97151	0.0477497	0.421671	-1.07081	0.0102001	0.074068	-0.886575	0.28323	0.999337	PSD2
YOL098C	-0.932249	0.25091	0.789249	-0.0501027	0.899422	0.954181	-0.885562	0.210396	0.999337	SDD3
YBR084C-A	0.714837	0.364119	0.861977	1.60945	0.000197763	0.00338169	-0.885106	0.272118	0.999337	RPL19A
YDR216W	-1.21471	0.159244	0.679756	-0.345344	0.347485	0.656149	-0.884724	0.249601	0.999337	ADR1
YLR086W	-1.96181	0.109767	0.588513	-1.08647	0.010255	0.0742819	-0.881021	0.355469	0.999337	SMC4
YCR081W	-1.30782	0.162114	0.681774	-0.435895	0.344808	0.655118	-0.880599	0.283683	0.999337	SRB8
YLR129W	-0.996663	0.420356	0.88835	-0.0745965	0.890764	0.952449	-0.879516	0.438217	0.999337	DIP2
YIL123W	-1.66471	0.0706909	0.50733	-0.783586	0.103365	0.345318	-0.879426	0.300212	0.999337	SIM1
YEL059C-A	-0.106209	0.910251	0.988313	0.792745	0.367812	0.673844	-0.87888	0.528505	0.999337	SOM1
YDR377W	1.09913	0.14793	0.663689	1.97539	5.47e-05	0.00125673	-0.877902	0.248822	0.999337	ATP17
YFR052W	0.498634	0.484765	0.90813	1.36813	0.00150798	0.0174811	-0.875936	0.192565	0.999337	RPN12
YBR079C	-0.986229	0.208346	0.739801	-0.107793	0.796184	0.912476	-0.875205	0.250789	0.999337	RPG1
YNL281W	-1.04862	0.24626	0.783694	-0.172272	0.7424	0.885021	-0.874988	0.301894	0.999337	HCH1
YJR017C	-0.193959	0.813214	0.974208	0.675387	0.158937	0.434372	-0.873424	0.250618	0.999337	ESS1
YNR067C	-0.127778	0.891747	0.984749	0.766929	0.123161	0.381832	-0.872984	0.394598	0.999337	DSE4
YHR112C	-1.92176	0.0580915	0.463853	-1.04744	0.0488872	0.220465	-0.872983	0.32912	0.999337
YGR187C	-0.999784	0.376611	0.864075	-0.119991	0.826245	0.92381	-0.87284	0.405827	0.999337	HGH1
YBR244W	-0.28965	0.799374	0.970972	0.553449	0.401546	0.701652	-0.872454	0.412379	0.999337	GPX2
YIL002W-A	-0.284423	0.816786	0.974542	0.573379	0.419184	0.716605	-0.871524	0.435103	0.999337	CMI7
YOR001W	-0.732014	0.399374	0.875184	0.141437	0.751753	0.889865	-0.870213	0.257232	0.999337	RRP6
YJL133C-A	-0.361489	0.636586	0.944826	0.489767	0.400089	0.70079	-0.869734	0.345322	0.999337	DPI8
YBL068W	0.478756	0.613948	0.939407	1.36951	0.0111841	0.0795301	-0.869722	0.343169	0.999337	PRS4
YBR080C	-1.05047	0.174527	0.702119	-0.188121	0.618993	0.833388	-0.868661	0.202358	0.999337	SEC18
YLR325C	1.38159	0.0754875	0.52204	2.25475	3.17e-06	0.000125941	-0.86242	0.310678	0.999337	RPL38
YOR272W	0.030737	0.963063	0.990398	0.862026	0.0990524	0.337488	-0.86226	0.337416	0.999337	YTM1
YKL073W	-3.14487	0.00056915	0.028167	-2.28429	2.61e-08	3.04e-06	-0.861469	0.257394	0.999337	LHS1
YER048W-A	0.411031	0.637161	0.944826	1.25155	0.0393054	0.192194	-0.861165	0.378656	0.999337	ISD11
YGR094W	-1.39639	0.103501	0.58078	-0.533983	0.198514	0.497222	-0.860141	0.301935	0.999337	VAS1
YKL167C	0.348091	0.672594	0.945778	1.17458	0.0825988	0.309334	-0.859677	0.328601	0.999337	MRP49
YOL143C	-0.389226	0.626635	0.941421	0.462313	0.409586	0.710168	-0.858052	0.298202	0.999337	RIB4
YPR110C	-0.265147	0.768165	0.967432	0.587181	0.269019	0.58314	-0.857979	0.328322	0.999337	RPC40
YLR363C	0.00661152	0.987048	0.992105	0.849553	0.103339	0.345318	-0.857431	0.272563	0.999337	NMD4
YJL222W	-0.948689	0.273377	0.805542	-0.0920961	0.813626	0.917473	-0.856343	0.255056	0.999337	VTH2
YBR191W	1.34259	0.0787568	0.526235	2.20695	4.26e-06	0.000161282	-0.855462	0.303392	0.999337	RPL21A
YOL103W	-0.454457	0.647191	0.944826	0.414952	0.368006	0.673844	-0.853656	0.319742	0.999337	ITR2
YMR148W	1.22744	0.199342	0.734444	2.05566	0.00180732	0.0202274	-0.850432	0.369987	0.999337	OSW5
YKL006W	1.75039	0.0180603	0.259228	2.60603	8.1e-08	7.16e-06	-0.849922	0.275918	0.999337	RPL14A
YAL026C	-1.55008	0.0739316	0.516606	-0.70483	0.0717211	0.284107	-0.846261	0.238316	0.999337	DRS2
YEL036C	-1.94878	0.0408638	0.392254	-1.11416	0.02849	0.153393	-0.845689	0.361908	0.999337	ANP1
YHR071W	-0.452275	0.61105	0.939407	0.36656	0.35614	0.663255	-0.845349	0.264472	0.999337	PCL5
YOR021C	-0.141994	0.879298	0.984749	0.688808	0.195397	0.491952	-0.845319	0.317399	0.999337	SFM1
YOL005C	-0.538339	0.551	0.927543	0.306462	0.62466	0.835028	-0.844936	0.374484	0.999337	RPB11
YDL140C	-1.05276	0.174839	0.702119	-0.209194	0.585124	0.814525	-0.844758	0.237644	0.999337	RPO21
YER074W-A	0.146968	0.87417	0.983933	0.981369	0.0721791	0.284954	-0.844274	0.32314	0.999337	YOS1
YIL110W	-0.822547	0.457059	0.900553	0.00435732	0.890167	0.952428	-0.844221	0.423171	0.999337	HPM1
YOR363C	-1.08124	0.276028	0.806592	-0.255157	0.546926	0.795294	-0.843621	0.294546	0.999337	PIP2
YBR048W	1.26553	0.104202	0.58243	2.11297	4.71e-06	0.000172768	-0.842816	0.289859	0.999337	RPS11B
YNL062C	-0.829407	0.3404	0.846722	0.00579447	0.971124	0.976147	-0.84118	0.273293	0.999337	GCD10
YOL157C	-1.75739	0.0550445	0.454022	-0.914452	0.127698	0.388625	-0.838989	0.341468	0.999337	IMA2
YJR149W	0.21578	0.837459	0.977585	1.05614	0.0564931	0.24275	-0.838844	0.377111	0.999337
YOL136C	-1.18585	0.25991	0.794515	-0.38175	0.474371	0.751351	-0.837203	0.380595	0.999337	PFK27
YMR005W	-1.17719	0.199947	0.734444	-0.333833	0.447762	0.734255	-0.8372	0.286272	0.999337	TAF4
YMR298W	-0.484717	0.537801	0.92375	0.340112	0.541127	0.790805	-0.834747	0.275216	0.999337	LIP1
YMR008C	-1.34009	0.0754539	0.52204	-0.511406	0.179266	0.467803	-0.83196	0.196891	0.999337	PLB1
YBR129C	-0.879646	0.34465	0.8515	-0.0466281	0.917934	0.958471	-0.831861	0.302402	0.999337	OPY1
YBR031W	0.368818	0.62862	0.94184	1.1992	0.0189767	0.116296	-0.830844	0.366188	0.999337	RPL4A
YGL043W	-1.55796	0.0719008	0.511599	-0.725617	0.144367	0.414786	-0.830272	0.299907	0.999337	DST1
YMR040W	-2.84795	0.00138922	0.0517014	-2.02037	5.85e-05	0.00131214	-0.829141	0.282448	0.999337	YET2
YMR078C	-2.35526	0.0453092	0.408471	-1.53507	0.00264686	0.0267083	-0.829043	0.399884	0.999337	CTF18
YPL001W	-0.847983	0.309386	0.831119	-0.0294747	0.929674	0.961497	-0.827738	0.279717	0.999337	HAT1
YMR077C	-1.13508	0.286867	0.812991	-0.318557	0.54529	0.793968	-0.824598	0.365145	0.999337	VPS20
YJR005C-A	-2.38513	0.108767	0.587645	-1.58495	0.0227817	0.131006	-0.824496	0.529958	0.999337	LSO1
YOR153W	-0.352849	0.686792	0.948807	0.451277	0.251437	0.563461	-0.823289	0.263992	0.999337	PDR5
YDR352W	-0.00870105	0.986572	0.992105	0.801321	0.17025	0.454547	-0.823173	0.35689	0.999337	YPQ2
YDL236W	-1.33624	0.115978	0.603723	-0.51986	0.269269	0.583467	-0.823106	0.281457	0.999337	PHO13
YLR448W	0.783853	0.321105	0.840427	1.62012	0.00570075	0.0483858	-0.821212	0.385791	0.999337	RPL6B
YNL322C	-0.888015	0.228642	0.761422	-0.0780534	0.860347	0.941593	-0.821156	0.225344	0.999337	KRE1
YGL231C	0.254434	0.743118	0.96039	1.06572	0.0413026	0.198076	-0.82066	0.282489	0.999337	EMC4
YER053C-A	1.05903	0.226508	0.757846	1.87552	0.011006	0.0784547	-0.820351	0.406467	0.999337
YJL158C	-0.549053	0.489117	0.90813	0.273054	0.584407	0.814525	-0.82034	0.319378	0.999337	CIS3
YBR009C	0.624059	0.373303	0.861977	1.435	0.000253121	0.00412277	-0.819237	0.208993	0.999337	HHF1
YPL220W	1.88753	0.0116572	0.195012	2.71357	2.14e-09	3.38e-07	-0.818711	0.30283	0.999337	RPL1A
YBR171W	-1.60101	0.0508115	0.438994	-0.782886	0.0905527	0.324931	-0.818419	0.262615	0.999337	SEC66
YPR170W-B	0.709752	0.372122	0.861977	1.52184	0.0126078	0.0857922	-0.818034	0.321554	0.999337
YDL084W	-0.723675	0.329043	0.840427	0.0859956	0.822657	0.922002	-0.816818	0.209597	0.999337	SUB2
YER183C	-0.792559	0.434084	0.889694	0.00923756	0.938089	0.964896	-0.816312	0.368805	0.999337	FAU1
YPR010C-A	0.859886	0.272424	0.804904	1.65188	0.00288672	0.0289217	-0.815597	0.372303	0.999337	MIN8
YLR292C	-1.46435	0.0940568	0.553049	-0.655149	0.146443	0.417204	-0.815357	0.279187	0.999337	SEC72
YER055C	-1.44374	0.101141	0.575521	-0.635703	0.222026	0.530749	-0.814362	0.378145	0.999337	HIS1
YHR131C	-1.26946	0.274487	0.806286	-0.501694	0.260932	0.575817	-0.813963	0.384011	0.999337
YDL189W	-1.50117	0.150442	0.67026	-0.705708	0.129648	0.392513	-0.81319	0.346018	0.999337	RBS1
YGR279C	-0.949295	0.20027	0.734444	-0.140959	0.753444	0.89076	-0.812566	0.28628	0.999337	SCW4
YIL069C	1.54947	0.0506602	0.438994	2.37461	0.000292232	0.00465576	-0.81209	0.419335	0.999337	RPS24B
YER049W	-1.09612	0.207832	0.739634	-0.28463	0.554748	0.798306	-0.812009	0.324668	0.999337	TPA1
YGL211W	-1.43	0.292489	0.816941	-0.652816	0.246608	0.558003	-0.811813	0.469444	0.999337	NCS6
YJL111W	-0.484049	0.52378	0.919615	0.323086	0.421985	0.71743	-0.811342	0.23281	0.999337	CCT7
YHR133C	-1.05103	0.283193	0.810109	-0.252372	0.647602	0.846865	-0.81133	0.364423	0.999337	NSG1
YNL244C	0.0684946	0.934565	0.990061	0.884974	0.0739326	0.288108	-0.811211	0.313065	0.999337	SUI1
YGR181W	0.786422	0.367332	0.861977	1.58495	0.00936697	0.0696668	-0.810988	0.359294	0.999337	TIM13
YGR276C	-0.492249	0.590579	0.937155	0.319978	0.486707	0.758969	-0.810761	0.308942	0.999337	RNH70
YAR028W	-1.12313	0.221501	0.750608	-0.303421	0.636563	0.839619	-0.810714	0.363382	0.999337
YEL055C	-0.926973	0.274825	0.806481	-0.108623	0.799342	0.912476	-0.809991	0.305461	0.999337	POL5
YDL077C	-0.984775	0.268165	0.801984	-0.169962	0.690126	0.867456	-0.809974	0.287644	0.999337	VAM6
YNL049C	-2.45658	0.00433289	0.106139	-1.65104	5.56e-05	0.00126554	-0.809531	0.254935	0.999337	SFB2
YDR156W	-1.56152	0.0797684	0.528563	-0.762561	0.233774	0.543514	-0.806597	0.342793	0.999337	RPA14
YGR074W	-0.347336	0.696245	0.950729	0.461608	0.47875	0.754484	-0.805803	0.374402	0.999337	SMD1
YAR002W	-1.3035	0.161804	0.681746	-0.487912	0.349257	0.6578	-0.804559	0.364021	0.999337	NUP60
YJR054W	-1.69777	0.17877	0.705446	-0.900216	0.0879832	0.320275	-0.803159	0.436671	0.999337	KCH1
YML093W	-1.73175	0.100001	0.572901	-0.905133	0.07202	0.284887	-0.802357	0.40214	0.999337	UTP14
YOL002C	-1.65656	0.0443046	0.405255	-0.874032	0.053907	0.234182	-0.799865	0.285551	0.999337	IZH2
YGL031C	1.0771	0.176868	0.703769	1.88739	0.000340275	0.00526299	-0.799268	0.394575	0.999337	RPL24A
YKL074C	-2.39644	0.0187485	0.262756	-1.58072	0.00115247	0.0140587	-0.798885	0.375015	0.999337	MUD2
YPL093W	-0.638533	0.429169	0.889694	0.162269	0.738855	0.883974	-0.797498	0.332953	0.999337	NOG1
YBL068W-A	0.0661904	0.953591	0.990398	0.871984	0.305457	0.615453	-0.797028	0.552387	0.999337
YGR063C	-1.77325	0.114274	0.599556	-0.996342	0.131364	0.394869	-0.796939	0.434182	0.999337	SPT4
YPR016C	0.483719	0.513222	0.915285	1.26377	0.0045759	0.0412397	-0.796543	0.263073	0.999337	TIF6
YKL172W	-0.908815	0.326448	0.840427	-0.0999476	0.849335	0.935394	-0.794986	0.391839	0.999337	EBP2
YOL011W	-0.324097	0.705283	0.952093	0.47459	0.250015	0.561519	-0.794303	0.286269	0.999337	PLB3
YGR109W-B	-2.3596	0.0379681	0.381367	-1.58066	0.00206669	0.0221523	-0.793926	0.440278	0.999337
YOR044W	-2.18216	0.0214947	0.286858	-1.40081	0.0238909	0.13591	-0.793591	0.428864	0.999337	IRC23
YGL133W	-1.28178	0.225496	0.757217	-0.468404	0.29482	0.607248	-0.793266	0.375868	0.999337	ITC1
YER171W	-0.925754	0.396111	0.8745	-0.0966849	0.844152	0.932742	-0.790775	0.425861	0.999337	RAD3
YER166W	-1.0011	0.230688	0.763451	-0.20973	0.587517	0.816641	-0.790712	0.260788	0.999337	DNF1
YLR190W	-1.52985	0.1416	0.652414	-0.729854	0.112076	0.360014	-0.790083	0.36004	0.999337	MMR1
YDL092W	-0.358291	0.694367	0.950729	0.426531	0.37219	0.676946	-0.788486	0.328922	0.999337	SRP14
YER117W	1.37191	0.0763077	0.525169	2.17026	5.07e-06	0.000184709	-0.787962	0.329847	0.999337	RPL23B
YCL059C	-0.591767	0.545325	0.926306	0.178805	0.739353	0.883974	-0.787659	0.401846	0.999337	KRR1
YLR197W	0.0546928	0.942467	0.990398	0.849402	0.0598018	0.250506	-0.786744	0.315351	0.999337	NOP56
YGL257C	-1.13764	0.296705	0.822931	-0.360191	0.427621	0.719803	-0.786382	0.370245	0.999337	MNT2
YML082W	-0.548645	0.638099	0.944826	0.272072	0.621377	0.833999	-0.786362	0.449402	0.999337
YLR099C	-1.70107	0.0394538	0.387617	-0.933484	0.0413069	0.198076	-0.786306	0.305661	0.999337	ICT1
YDL045W-A	0.280473	0.743731	0.96039	1.0448	0.101615	0.342247	-0.78604	0.368752	0.999337	MRP10
YPR159W	-1.22497	0.139693	0.651945	-0.455538	0.247989	0.559015	-0.785531	0.287892	0.999337	KRE6
YEL051W	-0.933193	0.224197	0.757042	-0.15574	0.69916	0.872581	-0.785272	0.239033	0.999337	VMA8
YLR422W	-0.862718	0.33037	0.840427	-0.0737085	0.852634	0.937523	-0.784528	0.289247	0.999337	DCK1
YNL264C	-0.753483	0.379719	0.866913	0.0258913	0.955461	0.970526	-0.783929	0.300129	0.999337	PDR17
YBR010W	0.951983	0.165546	0.685294	1.72938	9.21e-06	0.000296821	-0.782316	0.226795	0.999337	HHT1
YPL146C	-0.667845	0.453096	0.900553	0.122428	0.809751	0.916116	-0.782193	0.371158	0.999337	NOP53
YMR045C	0.146353	0.854725	0.980873	0.922278	0.0344776	0.174969	-0.7801	0.329789	0.999337
YGL058W	-1.54649	0.0706846	0.50733	-0.769349	0.115772	0.366685	-0.779901	0.31457	0.999337	RAD6
YER006W	-0.121657	0.880875	0.984749	0.66202	0.144462	0.414786	-0.779077	0.301695	0.999337	NUG1
YLR454W	0.443592	0.54668	0.926306	1.21548	0.00104719	0.0131575	-0.778786	0.232601	0.999337	FMP27
YER131W	1.34571	0.133062	0.64515	2.14872	4.11e-05	0.000985483	-0.77758	0.426991	0.999337	RPS26B
YHL015W	0.324473	0.707612	0.95318	1.10869	0.00956732	0.0708857	-0.776828	0.403001	0.999337	RPS20
YKR057W	1.99458	0.0123347	0.20348	2.75773	1.5e-06	6.82e-05	-0.774623	0.347892	0.999337	RPS21A
YPL137C	-0.748638	0.364343	0.861977	0.0154078	0.966116	0.974092	-0.773813	0.298204	0.999337	GIP3
YGR091W	-0.871566	0.404655	0.879554	-0.0830119	0.859708	0.941401	-0.773619	0.405162	0.999337	PRP31
YDR320C	-1.71361	0.0426652	0.397455	-0.938892	0.0289403	0.154959	-0.773236	0.295445	0.999337	SWA2
YLR218C	-1.4754	0.231715	0.763968	-0.713636	0.149906	0.422885	-0.773088	0.434696	0.999337	COA4
YGR017W	-0.939132	0.319512	0.839826	-0.156921	0.734157	0.883602	-0.772807	0.378785	0.999337
YDR276C	0.6743	0.327229	0.840427	1.43571	0.000959771	0.0121661	-0.772128	0.261942	0.999337	PMP3
YKR069W	-0.743683	0.469476	0.903872	0.0204914	0.93381	0.962758	-0.772028	0.406528	0.999337	MET1
YOR265W	-0.426595	0.653793	0.944826	0.346021	0.540221	0.790319	-0.771872	0.379995	0.999337	RBL2
YJL184W	-1.05943	0.438798	0.89435	-0.285835	0.682291	0.863564	-0.771164	0.517195	0.999337	GON7
YGR162W	-1.1051	0.185958	0.71886	-0.329249	0.421965	0.71743	-0.769494	0.332614	0.999337	TIF4631
YDR248C	-1.46455	0.269689	0.801998	-0.728848	0.142423	0.411939	-0.769089	0.457409	0.999337
YMR119W	-0.0706789	0.935185	0.990061	0.665852	0.145851	0.416483	-0.768385	0.349225	0.999337	ASI1
YLL045C	1.05728	0.175333	0.702119	1.83641	0.00138885	0.0163274	-0.768288	0.437254	0.999337	RPL8B
YDR239C	-1.76201	0.0820722	0.537087	-1.00293	0.0402205	0.195746	-0.768209	0.370944	0.999337
YGR083C	-1.2603	0.15958	0.680579	-0.476565	0.343672	0.654005	-0.76663	0.390425	0.999337	GCD2
YPL227C	-0.0316303	0.955784	0.990398	0.693013	0.337025	0.647083	-0.765264	0.488582	0.999337	ALG5
YJL006C	-0.42829	0.641355	0.944826	0.315789	0.570537	0.807657	-0.764864	0.376088	0.999337	CTK2
YLR002C	-1.22498	0.260747	0.794515	-0.432535	0.416436	0.714501	-0.763361	0.433902	0.999337	NOC3
YMR225C	0.426805	0.683088	0.947261	1.15846	0.099867	0.338561	-0.76254	0.451401	0.999337	MRPL44
YOL083W	-0.117251	0.888924	0.984749	0.630863	0.200217	0.49913	-0.761839	0.34383	0.999337	ATG34
YPR036W-A	0.61549	0.374164	0.861977	1.35927	0.0190935	0.11658	-0.761065	0.426186	0.999337	SPO24
YOR096W	2.26161	0.00252996	0.0765596	3.02466	2.99e-11	7.57e-09	-0.760592	0.309617	0.999337	RPS7A
YDL015C	0.202378	0.779561	0.969536	0.954188	0.0204761	0.122251	-0.759868	0.251121	0.999337	TSC13
YMR142C	1.00372	0.202124	0.735236	1.7744	9.82e-05	0.00199609	-0.759556	0.370292	0.999337	RPL13B
YPL202C	-0.283493	0.748324	0.961596	0.466733	0.389978	0.692437	-0.757475	0.361764	0.999337	AFT2
YOR304W	-1.67059	0.0640142	0.484286	-0.904665	0.0277636	0.150783	-0.757468	0.324753	0.999337	ISW2
YNR023W	-1.03355	0.23604	0.76968	-0.284052	0.545103	0.793968	-0.756572	0.325842	0.999337	SNF12
YBR137W	-0.862352	0.277502	0.807025	-0.112283	0.795494	0.912018	-0.756053	0.280424	0.999337
YPR112C	-0.595118	0.527749	0.922493	0.169434	0.70939	0.87533	-0.756014	0.361015	0.999337	MRD1
YPR100W	-0.256145	0.760554	0.967182	0.481507	0.258497	0.573334	-0.754791	0.312148	0.999337	MRPL51
YML088W	-0.627393	0.521379	0.917837	0.100483	0.826534	0.92381	-0.754562	0.368744	0.999337	UFO1
YPL279C	0.407408	0.685342	0.947746	1.14661	0.0410406	0.197939	-0.754365	0.409273	0.999337	FEX2
YMR301C	-2.17609	0.110568	0.590234	-1.40859	0.0105337	0.0759233	-0.752653	0.505052	0.999337	ATM1
YMR034C	-0.787856	0.579461	0.935821	-0.0449084	0.862653	0.942855	-0.752465	0.560372	0.999337	RCH1
YGR183C	0.69912	0.344016	0.850904	1.42834	0.00237284	0.0247473	-0.750266	0.338804	0.999337	QCR9
YHL007C	-1.42674	0.12401	0.626841	-0.66491	0.154742	0.42885	-0.750078	0.37216	0.999337	STE20
YBR109C	0.279617	0.695914	0.950729	1.01986	0.0362227	0.18068	-0.749714	0.320044	0.999337	CMD1
YDL191W	1.54313	0.0310301	0.342846	2.29335	5.37e-08	5.4e-06	-0.749239	0.28126	0.999337	RPL35A
YKR065C	0.411508	0.585706	0.937089	1.14977	0.0216034	0.127064	-0.748264	0.301787	0.999337	PAM17
YJR115W	-0.110057	0.906146	0.9878	0.627673	0.368925	0.674158	-0.745695	0.461358	0.999337
YJL203W	-0.150675	0.895671	0.984821	0.59082	0.352627	0.660316	-0.745241	0.473483	0.999337	PRP21
YKR096W	-0.648667	0.429691	0.889694	0.0960258	0.80381	0.912937	-0.745113	0.291315	0.999337	ESL2
YBR162C	0.0835385	0.911995	0.988567	0.821264	0.0628105	0.259665	-0.744976	0.317548	0.999337	TOS1
YNR022C	-0.24211	0.795363	0.969736	0.490727	0.335098	0.646577	-0.741428	0.375798	0.999337	MRPL50
YGR133W	-0.257797	0.835614	0.977585	0.49343	0.416677	0.714501	-0.740846	0.511122	0.999337	PEX4
YGL078C	-0.897511	0.328428	0.840427	-0.141237	0.779982	0.90455	-0.740764	0.403223	0.999337	DBP3
YKL137W	0.451767	0.617815	0.939407	1.18292	0.0421175	0.201074	-0.740213	0.410155	0.999337	CMC1
YNL257C	-1.58642	0.0934386	0.553049	-0.831363	0.0495706	0.222686	-0.739615	0.368904	0.999337	SIP3
YBR072W	-2.56507	0.00169205	0.0583521	-1.82601	4.44e-05	0.00105339	-0.737851	0.295071	0.999337	HSP26
YBR085C-A	-0.311487	0.663517	0.945778	0.416462	0.264568	0.579597	-0.737692	0.243027	0.999337
YMR197C	-0.0914593	0.905093	0.9878	0.631426	0.164299	0.44353	-0.737309	0.303197	0.999337	VTI1
YDR206W	-1.07272	0.257724	0.793549	-0.33118	0.458802	0.740596	-0.737261	0.373565	0.999337	EBS1
YKR013W	-1.64472	0.0901259	0.548959	-0.905276	0.0849014	0.312788	-0.737178	0.388361	0.999337	PRY2
YNL068C	-0.504387	0.657812	0.945778	0.260812	0.6479	0.846874	-0.73698	0.485986	0.999337	FKH2
YDR160W	-1.09946	0.449918	0.899707	-0.346865	0.480276	0.755207	-0.73668	0.510759	0.999337	SSY1
YMR299C	-1.17043	0.417274	0.887739	-0.44457	0.451949	0.73657	-0.735382	0.525949	0.999337	DYN3
YLR368W	-0.832102	0.431894	0.889694	-0.0935024	0.843375	0.932269	-0.734191	0.415026	0.999337	MDM30
YDR391C	0.302779	0.694726	0.950729	1.03259	0.0304731	0.159936	-0.733721	0.314656	0.999337
YDL095W	-2.1626	0.00797483	0.156761	-1.434	0.000114085	0.00221744	-0.733431	0.27753	0.999337	PMT1
YNL069C	1.10754	0.160437	0.680607	1.85362	9.9e-05	0.00200363	-0.732758	0.395585	0.999337	RPL16B
YOR299W	-1.84602	0.0279673	0.333307	-1.12023	0.00452884	0.0409421	-0.732627	0.287435	0.999337	BUD7
YML073C	1.56079	0.0552406	0.454063	2.30841	5.15e-05	0.00119631	-0.732495	0.462749	0.999337	RPL6A
YDL004W	0.99641	0.175438	0.702119	1.71164	0.000253094	0.00412277	-0.731801	0.312585	0.999337	ATP16
YDL040C	-1.32151	0.101118	0.575521	-0.590849	0.178985	0.467591	-0.731422	0.349135	0.999337	NAT1
YEL031W	-2.08071	0.0104285	0.183502	-1.35036	0.000436223	0.00639099	-0.731414	0.289524	0.999337	SPF1
YNL172W	-1.58005	0.124395	0.626841	-0.852847	0.0412744	0.198076	-0.730023	0.375894	0.999337	APC1
YGR233C	-0.563939	0.556718	0.927543	0.157665	0.749093	0.887675	-0.729653	0.412678	0.999337	PHO81
YDL111C	-0.689075	0.424931	0.88835	0.0299522	0.91251	0.956967	-0.729411	0.397476	0.999337	RRP42
YPL151C	-1.43846	0.125008	0.626841	-0.721434	0.121973	0.379321	-0.729089	0.370633	0.999337	PRP46
YJL171C	-1.65529	0.0301966	0.340812	-0.942151	0.0293416	0.155679	-0.727766	0.30103	0.999337	TOH1
YDR524C-B	-0.959353	0.195972	0.731806	-0.23491	0.706455	0.874806	-0.727566	0.442097	0.999337
YPL101W	-1.39175	0.128746	0.638488	-0.684578	0.127343	0.387976	-0.726308	0.359491	0.999337	ELP4
YDR510W	-0.205836	0.783685	0.969536	0.510719	0.29222	0.605655	-0.725666	0.352051	0.999337	SMT3
YDR450W	2.26143	0.00330408	0.0893122	2.99924	7.87e-10	1.48e-07	-0.725362	0.356022	0.999337	RPS18A
YLR328W	-1.74496	0.0306565	0.341099	-1.02894	0.014813	0.0966449	-0.724827	0.292854	0.999337	NMA1
YNL031C	0.498569	0.475652	0.905015	1.2132	0.00245977	0.0252586	-0.723939	0.288531	0.999337	HHT2
YPR074C	-1.44967	0.0663885	0.494376	-0.734456	0.0464126	0.212929	-0.722971	0.295262	0.999337	TKL1
YIL148W	1.47994	0.0422313	0.396671	2.20841	5.92e-07	3.2e-05	-0.722896	0.337631	0.999337	RPL40A
YOR275C	-0.549573	0.503386	0.910989	0.159416	0.706482	0.874806	-0.721594	0.319651	0.999337	RIM20
YIL138C	-0.584175	0.476884	0.905546	0.126706	0.753885	0.89076	-0.72004	0.322137	0.999337	TPM2
YGL008C	-1.7485	0.031962	0.34917	-1.03383	0.00744654	0.0592546	-0.716824	0.335892	0.999337	PMA1
YPL126W	-0.386757	0.666017	0.945778	0.339437	0.504585	0.767807	-0.716361	0.41417	0.999337	NAN1
YCR090C	0.340977	0.695723	0.950729	1.05574	0.0343549	0.17465	-0.716032	0.380922	0.999337
YOR150W	-0.139549	0.861613	0.981135	0.56159	0.29012	0.604	-0.715959	0.389239	0.999337	MRPL23
YMR097C	-0.318125	0.713227	0.955453	0.379998	0.399857	0.70079	-0.715593	0.353427	0.999337	MTG1
YKL184W	-0.20384	0.798838	0.970972	0.494539	0.226012	0.535671	-0.715046	0.315738	0.999337	SPE1
YER149C	-2.57578	0.0127933	0.206149	-1.87066	0.0018684	0.0207517	-0.714954	0.465906	0.999337	PEA2
YDL229W	-0.104797	0.890245	0.984749	0.606894	0.110954	0.358687	-0.714697	0.338821	0.999337	SSB1
YKR081C	-0.0272909	0.96069	0.990398	0.666975	0.247993	0.559015	-0.714303	0.478271	0.999337	RPF2
YOR370C	-0.231235	0.778505	0.969536	0.487367	0.228948	0.537871	-0.714172	0.327909	0.999337	MRS6
YGL225W	-0.52215	0.495262	0.90813	0.184944	0.703846	0.874233	-0.713644	0.325142	0.999337	VRG4
YER098W	-1.18203	0.204233	0.737546	-0.464034	0.275598	0.588532	-0.712735	0.36117	0.999337	UBP9
YOR045W	0.221403	0.788261	0.969536	0.952144	0.163729	0.442607	-0.712685	0.423937	0.999337	TOM6
YOR283W	-0.562846	0.592285	0.938402	0.127153	0.828586	0.92524	-0.712316	0.462458	0.999337
YKL116C	-0.458328	0.640821	0.944826	0.217631	0.642871	0.843515	-0.712068	0.413307	0.999337	PRR1
YOR291W	0.332734	0.732672	0.958669	1.07742	0.011364	0.0804166	-0.712061	0.425068	0.999337	YPK9
YBR119W	-0.678865	0.46306	0.900968	0.0269791	0.907794	0.955489	-0.711872	0.443742	0.999337	MUD1
YOR326W	-1.80161	0.0304772	0.340812	-1.09255	0.00371708	0.0352428	-0.711665	0.29764	0.999337	MYO2
YBL087C	1.58909	0.0526021	0.441549	2.31144	1.43e-05	0.000428553	-0.711639	0.396677	0.999337	RPL23A
YDR359C	-0.739865	0.451087	0.899727	-0.0431208	0.915421	0.95753	-0.710411	0.369951	0.999337	EAF1
YMR026C	-0.945615	0.374544	0.861977	-0.26968	0.577573	0.811376	-0.710358	0.429947	0.999337	PEX12
YGR146C	-1.67635	0.0629752	0.478712	-0.950541	0.203216	0.503379	-0.710112	0.483667	0.999337	ECL1
YDL171C	-0.838853	0.396614	0.874663	-0.128227	0.759845	0.893638	-0.709417	0.474085	0.999337	GLT1
YCR069W	-0.438118	0.596474	0.938706	0.266408	0.546327	0.795017	-0.708952	0.344477	0.999337	CPR4
YCR024C-A	-0.120448	0.876501	0.984225	0.579743	0.322471	0.635245	-0.707794	0.391716	0.999337	PMP1
YDR280W	-0.717184	0.400003	0.875184	-0.0229187	0.953706	0.97046	-0.70773	0.344474	0.999337	RRP45
YDL120W	1.17787	0.186863	0.720635	1.85899	0.000540877	0.0075451	-0.707569	0.403503	0.999337	YFH1
YMR149W	-0.564849	0.460995	0.900865	0.130364	0.785913	0.906497	-0.707001	0.342523	0.999337	SWP1
YNL162W	1.96773	0.00722347	0.147926	2.67322	6.94e-08	6.53e-06	-0.706721	0.336438	0.999337	RPL42A
YGL053W	0.359336	0.712131	0.955453	1.04908	0.0505989	0.224867	-0.705486	0.42303	0.999337	PRM8
YDL130W-A	0.550424	0.442764	0.896193	1.24419	0.00357553	0.0340113	-0.705477	0.309528	0.999337	STF1
YPR175W	-2.08963	0.0670797	0.497962	-1.36186	0.011389	0.0804408	-0.705002	0.482435	0.999337	DPB2
YML106W	0.396685	0.628326	0.94184	1.09653	0.0240361	0.13647	-0.704847	0.368318	0.999337	URA5
YNL139C	-1.18784	0.135376	0.646573	-0.486366	0.216289	0.52266	-0.704217	0.299947	0.999337	THO2
YLR280C	-0.0191737	0.985683	0.992105	0.727527	0.48824	0.759316	-0.702998	0.611867	0.999337
YNL080C	0.275784	0.760547	0.967182	0.980298	0.0908773	0.325333	-0.702327	0.465203	0.999337	EOS1
YMR021C	-1.2118	0.173631	0.701432	-0.532841	0.297103	0.609787	-0.701666	0.417828	0.999337	MAC1
YIR005W	-0.72211	0.503244	0.910989	-0.034812	0.958099	0.971606	-0.700774	0.483148	0.999337	IST3
YJL029C	-0.276231	0.742621	0.96039	0.428509	0.30192	0.613762	-0.700723	0.341832	0.999337	VPS53
YBR218C	-1.20225	0.124987	0.626841	-0.506552	0.206016	0.506025	-0.700133	0.347342	0.999337	PYC2
YPL019C	-1.6792	0.0347286	0.36314	-0.981476	0.0140198	0.0924767	-0.699674	0.297757	0.999337	VTC3
YER074W	1.59324	0.0381254	0.382138	2.30545	1.08e-05	0.000341572	-0.697813	0.419379	0.999337	RPS24A
YDR336W	-0.324034	0.814149	0.974208	0.340721	0.541582	0.791271	-0.697454	0.529643	0.999337	MRX8
YIL172C	-1.99151	0.0303808	0.340812	-1.30554	0.0125301	0.0855538	-0.697084	0.426742	0.999337	IMA3
YOR375C	-1.80579	0.0259501	0.318576	-1.11973	0.00436526	0.0397846	-0.695917	0.340576	0.999337	GDH1
YDL059C	-0.512941	0.673214	0.945778	0.168392	0.824115	0.922699	-0.6956	0.554155	0.999337	RAD59
YLL040C	-0.983932	0.214427	0.744609	-0.292983	0.416926	0.714569	-0.694945	0.312462	0.999337	VPS13
YLR295C	1.91651	0.00784576	0.155313	2.60539	8.48e-08	7.38e-06	-0.693406	0.34727	0.999337	ATP14
YGL238W	-0.537918	0.502535	0.910989	0.152904	0.693331	0.869049	-0.693067	0.340883	0.999337	CSE1
YPL263C	-1.21282	0.214559	0.744609	-0.508122	0.270429	0.58434	-0.692934	0.414208	0.999337	KEL3
YDR341C	-0.475708	0.553989	0.927543	0.217939	0.58514	0.814525	-0.692647	0.360754	0.999337
YMR143W	1.7211	0.0205618	0.277526	2.42058	6.13e-08	5.86e-06	-0.691614	0.352569	0.999337	RPS16A
YCL057W	-0.417888	0.585904	0.937089	0.272463	0.482365	0.75592	-0.691559	0.31279	0.999337	PRD1
YKL201C	-0.798155	0.378172	0.865878	-0.128669	0.732405	0.882731	-0.691219	0.390273	0.999337	MNN4
YIR031C	-1.34069	0.350402	0.855917	-0.675225	0.234804	0.54537	-0.691019	0.556333	0.999337	DAL7
YFL007W	-0.116178	0.877608	0.984319	0.569923	0.118618	0.372462	-0.690257	0.301348	0.999337	BLM10
YDR132C	-1.05813	0.216985	0.747137	-0.37133	0.467347	0.747264	-0.690028	0.377765	0.999337
YGR282C	0.00449881	0.994673	0.995721	0.687616	0.0951729	0.333305	-0.689985	0.325169	0.999337	BGL2
YPR043W	1.18005	0.151292	0.67026	1.87796	0.00118041	0.0142862	-0.688491	0.471051	0.999337	RPL43A
YGL076C	1.53526	0.0382919	0.383	2.22809	1.44e-06	6.68e-05	-0.688095	0.382823	0.999337	RPL7A
YJL159W	-0.251684	0.736475	0.960249	0.433623	0.370815	0.67654	-0.685854	0.424883	0.999337	HSP150
YCR071C	-0.365698	0.656813	0.945039	0.308998	0.557029	0.800002	-0.6854	0.390958	0.999337	IMG2
YMR246W	-1.55301	0.0418948	0.394925	-0.868682	0.0418717	0.200455	-0.684834	0.33588	0.999337	FAA4
YBR246W	-1.06438	0.317772	0.839595	-0.366517	0.513735	0.774256	-0.684553	0.46925	0.999337	RRT2
YEL034W	1.12478	0.120608	0.620708	1.79423	4.36e-06	0.000164052	-0.684505	0.351271	0.999337	HYP2
YGR134W	-1.29571	0.219519	0.748668	-0.604081	0.152303	0.426552	-0.68444	0.417957	0.999337	CAF130
YJL197W	-1.11149	0.273765	0.805542	-0.400071	0.341225	0.650862	-0.684385	0.430753	0.999337	UBP12
YHR165C	-0.955375	0.285175	0.811385	-0.26771	0.503682	0.767486	-0.683993	0.412677	0.999337	PRP8
YHR170W	0.785305	0.335056	0.84319	1.45341	0.00128043	0.0152061	-0.683759	0.367101	0.999337	NMD3
YDR422C	-0.758143	0.396537	0.874663	-0.0998243	0.812905	0.917369	-0.682862	0.377439	0.999337	SIP1
YLR384C	-0.790315	0.357378	0.861006	-0.106024	0.78873	0.907956	-0.682859	0.344825	0.999337	IKI3
YMR231W	-0.185506	0.845307	0.979764	0.514356	0.256556	0.570244	-0.682477	0.41703	0.999337	PEP5
YOR140W	-1.2116	0.307681	0.831119	-0.539243	0.308502	0.619234	-0.682036	0.500851	0.999337	SFL1
YFL004W	-0.984285	0.201949	0.735236	-0.311683	0.423137	0.717867	-0.681084	0.310918	0.999337	VTC2
YGR267C	-1.10279	0.162443	0.681774	-0.435635	0.327141	0.640211	-0.679989	0.351801	0.999337	FOL2
YDR127W	-1.40205	0.0954985	0.558073	-0.727676	0.0967586	0.335107	-0.679306	0.419877	0.999337	ARO1
YNL056W	0.282951	0.835992	0.977585	0.945954	0.114829	0.365087	-0.677424	0.546354	0.999337	OCA2
YER090W	-0.89509	0.26624	0.800338	-0.211511	0.650409	0.847865	-0.677361	0.379192	0.999337	TRP2
YHR207C	-2.10432	0.02984	0.340812	-1.42008	0.00555097	0.0473905	-0.67703	0.436016	0.999337	SET5
YPL213W	-1.02011	0.255021	0.792417	-0.361119	0.501301	0.767073	-0.67596	0.420615	0.999337	LEA1
YGL184C	-2.05818	0.0434178	0.39899	-1.37888	0.0323272	0.166962	-0.675549	0.508589	0.999337	STR3
YGR104C	0.055185	0.958761	0.990398	0.718974	0.267969	0.582082	-0.675256	0.513091	0.999337	SRB5
YDR033W	-0.593462	0.42978	0.889694	0.0899274	0.856106	0.939605	-0.673332	0.415714	0.999337	MRH1
YDR293C	-0.042986	0.952241	0.990398	0.622229	0.0863847	0.316003	-0.672682	0.283518	0.999337	SSD1
YDR476C	-0.341721	0.667419	0.945778	0.31938	0.530064	0.786063	-0.672069	0.378012	0.999337
YOR361C	-0.895217	0.262051	0.79553	-0.223876	0.568717	0.807644	-0.671291	0.376867	0.999337	PRT1
YJL136C	1.63033	0.0450447	0.406858	2.31387	9.5e-05	0.00195622	-0.67126	0.469851	0.999337	RPS21B
YIL149C	-1.45172	0.117052	0.607112	-0.768173	0.0746541	0.289241	-0.669933	0.411293	0.999337	MLP2
YDL073W	-1.29869	0.21576	0.746051	-0.628642	0.184105	0.475214	-0.66989	0.450218	0.999337	AHK1
YGL092W	-0.616553	0.441575	0.896193	0.0486869	0.897822	0.953836	-0.669127	0.323896	0.999337	NUP145
YLR406C	1.63077	0.109411	0.588513	2.35493	7.27e-05	0.00158192	-0.668971	0.53087	0.999337	RPL31B
YMR113W	-1.26877	0.19045	0.723282	-0.60021	0.226347	0.535671	-0.66807	0.427737	0.999337	FOL3
YDR400W	-2.61673	0.00926806	0.173357	-1.94513	0.000201671	0.0034284	-0.668006	0.448707	0.999337	URH1
YPL041C	-1.03876	0.516595	0.916483	-0.390073	0.628692	0.837724	-0.667716	0.631883	0.999337	MRX11
YGL077C	-1.3879	0.13665	0.647193	-0.744639	0.0860553	0.315194	-0.665748	0.450294	0.999337	HNM1
YNL169C	-1.10279	0.162443	0.681774	-0.446283	0.27387	0.587177	-0.664987	0.343425	0.999337	PSD1
YGR106C	0.384048	0.58936	0.937155	1.03791	0.0115638	0.0809465	-0.664238	0.318236	0.999337	VOA1
YGR216C	-0.351626	0.726385	0.957114	0.311382	0.570776	0.807657	-0.664201	0.470682	0.999337	GPI1
YGR148C	0.49694	0.531255	0.922888	1.17136	0.0164517	0.103596	-0.663894	0.449253	0.999337	RPL24B
YLR016C	-0.975008	0.457179	0.900553	-0.302963	0.605	0.827166	-0.663724	0.539962	0.999337	PML1
YKL143W	-0.334235	0.75551	0.963928	0.303739	0.548641	0.796627	-0.662656	0.475986	0.999337	LTV1
YLR057W	-1.09414	0.393521	0.872809	-0.380707	0.490428	0.760459	-0.661761	0.545733	0.999337	MNL2
YFR049W	0.56389	0.473227	0.903872	1.20881	0.0132691	0.0884652	-0.661272	0.378429	0.999337	YMR31
YER069W	-0.954788	0.318449	0.839595	-0.280181	0.514864	0.774555	-0.661166	0.454284	0.999337	ARG5,6
YGL197W	0.358627	0.676726	0.945778	1.02874	0.00865475	0.0657964	-0.660256	0.395711	0.999337	MDS3
YHR023W	-1.48771	0.0922836	0.551496	-0.817105	0.0592003	0.24924	-0.659866	0.403963	0.999337	MYO1
YGR240C	-1.82608	0.0347777	0.36314	-1.17196	0.00424497	0.0391653	-0.659357	0.421729	0.999337	PFK1
YOR124C	-1.03847	0.195375	0.731459	-0.385401	0.330594	0.643422	-0.657267	0.347297	0.999337	UBP2
YPL020C	-1.11184	0.205403	0.737546	-0.452403	0.319766	0.632274	-0.656362	0.405364	0.999337	ULP1
YKL192C	0.787765	0.275185	0.806592	1.43688	0.0118343	0.0823461	-0.656087	0.4314	0.999337	ACP1
YKL203C	-0.803415	0.370958	0.861977	-0.136413	0.728513	0.881078	-0.656003	0.406046	0.999337	TOR2
YJR052W	-0.761124	0.450847	0.899727	-0.133257	0.768389	0.897765	-0.65442	0.446864	0.999337	RAD7
YDL185W	-2.13863	0.00889541	0.168375	-1.49093	0.000102594	0.00205464	-0.653086	0.360776	0.999337	VMA1
YMR287C	0.0216849	0.973351	0.990664	0.684069	0.108974	0.355112	-0.652508	0.429748	0.999337	DSS1
YJL048C	0.436266	0.534406	0.923259	1.07608	0.00442612	0.0401379	-0.651622	0.317607	0.999337	UBX6
YNL297C	-0.832366	0.293973	0.819403	-0.185304	0.623435	0.834647	-0.650474	0.344502	0.999337	MON2
YGL189C	1.30062	0.0890633	0.546694	1.9572	2.02e-05	0.00056737	-0.649993	0.430833	0.999337	RPS26A
YER072W	0.0445814	0.954771	0.990398	0.687612	0.167308	0.449365	-0.649907	0.392898	0.999337	VTC1
YDR062W	-0.499827	0.511145	0.913982	0.142913	0.721113	0.878921	-0.648899	0.331658	0.999337	LCB2
YGR261C	-0.963378	0.231556	0.763968	-0.3139	0.464213	0.745271	-0.648255	0.369881	0.999337	APL6
YOR234C	1.11767	0.222982	0.754013	1.77859	0.00190323	0.0209888	-0.648065	0.489398	0.999337	RPL33B
YJL145W	-0.407211	0.671161	0.945778	0.242177	0.666582	0.854439	-0.647642	0.474214	0.999337	SFH5
YCR035C	-1.32864	0.122771	0.624806	-0.676487	0.166687	0.448524	-0.647037	0.423356	0.999337	RRP43
YLR451W	-0.968263	0.35225	0.856833	-0.312325	0.526299	0.78327	-0.647008	0.472648	0.999337	LEU3
YOL139C	0.321864	0.652198	0.944826	0.959792	0.0218008	0.12712	-0.646748	0.337218	0.999337	CDC33
YJL097W	0.667875	0.351912	0.856833	1.28623	0.0477224	0.217228	-0.645985	0.433798	0.999337	PHS1
YML046W	-0.305788	0.793546	0.969536	0.317738	0.550795	0.796746	-0.645382	0.502906	0.999337	PRP39
YMR049C	-0.549463	0.540315	0.924725	0.110011	0.804724	0.913317	-0.644419	0.425634	0.999337	ERB1
YCR052W	-0.731534	0.416041	0.886482	-0.0800891	0.867245	0.943561	-0.643033	0.447562	0.999337	RSC6
YJL096W	0.377725	0.651359	0.944826	1.00142	0.0472259	0.215647	-0.642955	0.434466	0.999337	MRPL49
YOL022C	-0.625451	0.521427	0.917837	0.0343269	0.94246	0.966833	-0.642	0.467142	0.999337	TSR4
YDR116C	0.678219	0.385324	0.868854	1.30186	0.00485526	0.0430913	-0.64189	0.39021	0.999337	MRPL1
YDL195W	-1.29896	0.0931791	0.553049	-0.659541	0.106736	0.351429	-0.641515	0.381042	0.999337	SEC31
YMR217W	0.548979	0.466954	0.903872	1.18989	0.00299227	0.029623	-0.641477	0.36688	0.999337	GUA1
YFR017C	0.510211	0.484091	0.90813	1.13896	0.0281813	0.152012	-0.640404	0.445433	0.999337	IGD1
YER148W	-0.467655	0.566095	0.927543	0.164261	0.712302	0.876992	-0.640259	0.384671	0.999337	SPT15
YDR347W	-0.0631566	0.935042	0.990061	0.567701	0.211542	0.514255	-0.639213	0.390786	0.999337	MRP1
YNL185C	0.383647	0.704408	0.952093	0.973649	0.0596603	0.250454	-0.638514	0.49258	0.999337	MRPL19
YDR284C	0.21271	0.776532	0.969536	0.824774	0.112406	0.360104	-0.637192	0.451345	0.999337	DPP1
YJR021C	-1.44541	0.34219	0.848126	-0.85198	0.130554	0.394305	-0.636233	0.596245	0.999337	REC107
YKL122C	-1.33556	0.143817	0.653934	-0.692909	0.24697	0.558367	-0.636179	0.493291	0.999337	SRP21
YIL126W	-1.47408	0.0623684	0.478318	-0.83927	0.0357039	0.178857	-0.636025	0.359446	0.999337	STH1
YER088C	-0.485603	0.526429	0.921765	0.148109	0.738579	0.883974	-0.635693	0.397144	0.999337	DOT6
YLR175W	-0.503118	0.542875	0.925771	0.146436	0.773517	0.901715	-0.634938	0.475214	0.999337	CBF5
YNL076W	-1.2887	0.15584	0.675544	-0.662512	0.124036	0.383486	-0.634619	0.4079	0.999337	MKS1
YEL046C	0.40028	0.569251	0.92811	1.03096	0.00970598	0.0712791	-0.634001	0.344853	0.999337	GLY1
YOR261C	0.333022	0.639959	0.944826	0.958791	0.0122489	0.0842254	-0.633951	0.33084	0.999337	RPN8
YLR005W	-1.28881	0.17521	0.702119	-0.685689	0.1204	0.375832	-0.63297	0.446642	0.999337	SSL1
YOR246C	-1.11909	0.337054	0.844849	-0.511302	0.301777	0.613762	-0.63187	0.50427	0.999337	ENV9
YGL044C	-0.375922	0.680434	0.945778	0.244601	0.646482	0.846539	-0.631472	0.454114	0.999337	RNA15
YPL243W	-0.306149	0.687945	0.94941	0.323313	0.43199	0.722586	-0.630577	0.372995	0.999337	SRP68
YOR208W	-0.68686	0.43231	0.889694	-0.0752876	0.856837	0.939668	-0.630479	0.438043	0.999337	PTP2
YIL045W	-1.40061	0.108704	0.587645	-0.788873	0.101659	0.342247	-0.630441	0.432556	0.999337	PIG2
YBL017C	-1.08996	0.167149	0.687553	-0.465186	0.204998	0.505215	-0.630082	0.354576	0.999337	PEP1
YPL120W	-0.0617147	0.939775	0.990398	0.576355	0.2399	0.551204	-0.628736	0.442722	0.999337	VPS30
YPL032C	-1.96152	0.0335675	0.357577	-1.32151	0.0169457	0.106133	-0.628686	0.494177	0.999337	SVL3
YPR187W	-0.341614	0.716682	0.955453	0.277504	0.57278	0.809084	-0.628652	0.4499	0.999337	RPO26
YOR168W	-0.667483	0.409801	0.882176	-0.0367481	0.927245	0.961497	-0.628651	0.42468	0.999337	GLN4
YOR014W	-0.136245	0.860722	0.981135	0.481417	0.231888	0.541605	-0.628536	0.370106	0.999337	RTS1
YPL082C	-0.278519	0.755459	0.963928	0.364627	0.389107	0.691736	-0.62815	0.445268	0.999337	MOT1
YAL030W	-0.153165	0.88304	0.984749	0.44578	0.384898	0.686326	-0.628119	0.540038	0.999337	SNC1
YLR060W	-0.388671	0.618066	0.939407	0.237656	0.553363	0.798278	-0.62808	0.389362	0.999337	FRS1
YPL195W	-0.997166	0.226149	0.757711	-0.369032	0.342312	0.652295	-0.627652	0.38184	0.999337	APL5
YMR207C	-1.80649	0.139599	0.651945	-1.15063	0.00448278	0.0405887	-0.62695	0.506038	0.999337	HFA1
YLR441C	1.3095	0.0865351	0.543611	1.94025	3.52e-05	0.000855111	-0.626001	0.465478	0.999337	RPS1A
YGL011C	0.20947	0.768618	0.967432	0.824309	0.039557	0.19318	-0.625705	0.337451	0.999337	SCL1
YMR129W	-0.590937	0.45924	0.900553	0.0357463	0.927089	0.961497	-0.625235	0.377809	0.999337	POM152
YER144C	-1.17342	0.19396	0.728701	-0.574317	0.172873	0.459422	-0.624807	0.438718	0.999337	UBP5
YBR146W	0.413997	0.581556	0.937089	1.02666	0.0145935	0.095612	-0.624205	0.366767	0.999337	MRPS9
YLR136C	-3.49906	8.71e-05	0.0063655	-2.8956	3.13e-06	0.000125941	-0.623673	0.504014	0.999337	TIS11
YLR396C	-0.912886	0.276391	0.806592	-0.295197	0.515941	0.775174	-0.623483	0.398349	0.999337	VPS33
YDR447C	2.21625	0.0106769	0.18581	2.86379	2.11e-07	1.58e-05	-0.623119	0.499212	0.999337	RPS17B
YNL233W	-0.789992	0.410784	0.882176	-0.183321	0.704566	0.874233	-0.622283	0.47227	0.999337	BNI4
YOR260W	-0.190801	0.825592	0.977585	0.448523	0.393035	0.695113	-0.62178	0.4894	0.999337	GCD1
YDR331W	-0.90938	0.277812	0.807025	-0.297927	0.53764	0.789592	-0.621122	0.41663	0.999337	GPI8
YOR229W	-1.39255	0.173532	0.701432	-0.782922	0.15896	0.434372	-0.62112	0.500322	0.999337	WTM2
YCL031C	-0.0546745	0.944424	0.990398	0.559826	0.23702	0.548874	-0.620815	0.435516	0.999337	RRP7
YIR006C	-0.666123	0.37045	0.861977	-0.045524	0.914149	0.957057	-0.620014	0.39731	0.999337	PAN1
YDR135C	-0.994798	0.213312	0.744148	-0.377558	0.317423	0.629342	-0.619314	0.360486	0.999337	YCF1
YCR028C-A	0.462523	0.533126	0.923168	1.07635	0.0234572	0.133965	-0.618061	0.382203	0.999337	RIM1
YKL157W	-0.817757	0.261067	0.794515	-0.209937	0.568492	0.807644	-0.618027	0.324552	0.999337	APE2
YBL024W	-0.859616	0.303649	0.826727	-0.229603	0.644257	0.844954	-0.617518	0.466858	0.999337	NCL1
YPL221W	-1.39341	0.0791104	0.526235	-0.787665	0.0504418	0.224695	-0.617141	0.382888	0.999337	FLC1
YGR085C	1.53203	0.0446113	0.405255	2.16047	8.43e-06	0.000276163	-0.616992	0.465317	0.999337	RPL11B
YDR440W	-1.78296	0.213754	0.744148	-1.15376	0.0836064	0.310801	-0.616626	0.621328	0.999337	DOT1
YOL090W	-1.45171	0.11446	0.599556	-0.824397	0.0773378	0.295464	-0.616033	0.453854	0.999337	MSH2
YOR228C	0.0139488	0.986091	0.992105	0.616457	0.199763	0.49844	-0.615988	0.439954	0.999337	MCP1
YBL002W	0.769947	0.330563	0.840427	1.39333	0.0252377	0.140824	-0.615851	0.55629	0.999337	HTB2
YML130C	-2.49474	0.00235545	0.0717356	-1.881	9.31e-06	0.000298131	-0.615806	0.376821	0.999337	ERO1
YMR159C	-1.24233	0.422381	0.88835	-0.618803	0.292613	0.605655	-0.615426	0.615475	0.999337	ATG16
YLR335W	-0.999501	0.245286	0.783694	-0.374221	0.400331	0.70079	-0.615212	0.446587	0.999337	NUP2
YLR130C	1.32587	0.146595	0.661418	1.95447	1.68e-05	0.000488577	-0.614468	0.451585	0.999337	ZRT2
YMR177W	-1.59082	0.214302	0.744609	-0.964896	0.116577	0.367836	-0.614281	0.581162	0.999337	MMT1
YMR241W	-0.572105	0.475179	0.90484	0.0335887	0.925468	0.961497	-0.613436	0.408049	0.999337	YHM2
YGL016W	-0.836597	0.389698	0.872809	-0.203284	0.669958	0.85613	-0.613081	0.500211	0.999337	KAP122
YGR184C	-0.477973	0.550708	0.927543	0.133094	0.715398	0.878709	-0.611213	0.389113	0.999337	UBR1
YJR127C	-0.0136433	0.974567	0.990664	0.614018	0.222094	0.530749	-0.610645	0.531598	0.999337	RSF2
YIL156W	-0.500357	0.587865	0.937155	0.101956	0.816018	0.918749	-0.610274	0.443948	0.999337	UBP7
YOR312C	1.8005	0.0157565	0.236896	2.4144	2.16e-08	2.63e-06	-0.610215	0.414659	0.999337	RPL20B
YGR020C	0.497717	0.547172	0.926306	1.11127	0.0142995	0.0940188	-0.610031	0.425414	0.999337	VMA7
YPL010W	-0.835014	0.284495	0.811305	-0.230294	0.608093	0.82892	-0.606509	0.394589	0.999337	RET3
YAL007C	-1.01167	0.219856	0.748772	-0.403055	0.399181	0.700445	-0.605436	0.446479	0.999337	ERP2
YPL208W	-0.389343	0.675433	0.945778	0.215653	0.68626	0.865394	-0.605242	0.477296	0.999337	RKM1
YML094W	0.924021	0.405777	0.879666	1.52864	0.0729063	0.286565	-0.603604	0.610649	0.999337	GIM5
YPR107C	-0.953357	0.281206	0.810109	-0.37194	0.455489	0.739004	-0.603553	0.46538	0.999337	YTH1
YDR212W	-0.531976	0.494499	0.90813	0.0713565	0.858675	0.9409	-0.602732	0.393965	0.999337	TCP1
YDL150W	-0.144668	0.900879	0.986269	0.506116	0.362873	0.668754	-0.602635	0.58262	0.999337	RPC53
YOL061W	-0.993496	0.221276	0.750464	-0.395874	0.362406	0.668754	-0.602563	0.408158	0.999337	PRS5
YLR293C	0.36306	0.618146	0.939407	0.968389	0.0515207	0.227073	-0.600462	0.447068	0.999337	GSP1
YNL044W	-1.29841	0.0921637	0.551496	-0.699234	0.12793	0.38913	-0.60013	0.406378	0.999337	YIP3
YKL138C	0.291163	0.717031	0.955453	0.878999	0.101023	0.341031	-0.599077	0.459417	0.999337	MRPL31
YML104C	-0.836024	0.553444	0.927543	-0.207255	0.681781	0.863293	-0.598954	0.58401	0.999337	MDM1
YOR020C	-0.115392	0.876348	0.984225	0.481531	0.23869	0.549994	-0.598947	0.37656	0.999337	HSP10
YJL020C	-0.43735	0.545793	0.926306	0.158623	0.697668	0.872422	-0.597515	0.391324	0.999337	BBC1
YCL051W	-0.33115	0.73941	0.960356	0.251204	0.585224	0.814525	-0.596921	0.485844	0.999337	LRE1
YML063W	1.52108	0.0515234	0.440099	2.12861	1.31e-06	6.27e-05	-0.59691	0.470713	0.999337	RPS1B
YHR151C	-0.15264	0.895496	0.984821	0.392656	0.426562	0.719007	-0.596542	0.536119	0.999337	MTC6
YPL218W	0.340492	0.63296	0.942953	0.922634	0.0301525	0.159111	-0.595422	0.37681	0.999337	SAR1
YIR025W	-1.37605	0.207124	0.737667	-0.792021	0.186699	0.479511	-0.595293	0.545107	0.999337	MND2
YBR023C	0.170166	0.842621	0.979374	0.758426	0.0690262	0.276817	-0.594547	0.42793	0.999337	CHS3
YJL154C	-0.519644	0.49018	0.90813	0.0716042	0.850258	0.935444	-0.594376	0.36437	0.999337	VPS35
YGR062C	-0.602059	0.622877	0.939407	-0.0254182	0.959299	0.971606	-0.592704	0.548945	0.999337	COX18
YMR282C	0.497847	0.613855	0.939407	1.06948	0.0192887	0.117526	-0.592622	0.478889	0.999337	AEP2
YOR206W	-0.478275	0.559692	0.927543	0.124932	0.792828	0.910215	-0.591984	0.469267	0.999337	NOC2
YDR063W	-0.280604	0.770218	0.968001	0.301932	0.593825	0.820357	-0.59134	0.523299	0.999337	AIM7
YPR029C	-0.399379	0.59809	0.938706	0.185311	0.63212	0.837908	-0.591037	0.376961	0.999337	APL4
YBR068C	0.533779	0.469743	0.903872	1.11317	0.00959283	0.0709845	-0.590249	0.418075	0.999337	BAP2
YLR373C	-1.63929	0.0699472	0.50733	-1.04626	0.0246568	0.13876	-0.590121	0.465893	0.999337	VID22
YBL059C-A	0.442877	0.720945	0.956229	1.06724	0.058891	0.248476	-0.58968	0.568612	0.999337	CMC2
YKL187C	0.483266	0.56373	0.927543	1.04848	0.0131709	0.088164	-0.58939	0.490686	0.999337	FAT3
YNL030W	0.394172	0.576389	0.933663	0.976489	0.0118279	0.0823461	-0.58925	0.37029	0.999337	HHF2
YFL047W	-0.885963	0.341031	0.847419	-0.32361	0.488458	0.759317	-0.589111	0.476661	0.999337	RGD2
YBR084W	-0.676443	0.459099	0.900553	-0.0693409	0.876096	0.947295	-0.589033	0.492564	0.999337	MIS1
YDR091C	-0.377081	0.649716	0.944826	0.217151	0.676388	0.860724	-0.587728	0.53075	0.999337	RLI1
YHL001W	1.76568	0.0156811	0.236511	2.35363	1.19e-06	5.84e-05	-0.587666	0.428147	0.999337	RPL14B
YDR385W	-0.899578	0.256924	0.793143	-0.319192	0.403945	0.703945	-0.587447	0.443324	0.999337	EFT2
YLR043C	0.562093	0.452662	0.900553	1.14167	0.0143839	0.0944509	-0.586335	0.410045	0.999337	TRX1
YOR151C	-0.622793	0.442912	0.896193	-0.0359851	0.923296	0.96134	-0.586038	0.432355	0.999337	RPB2
YOR355W	0.350474	0.726448	0.957114	0.961312	0.0935426	0.330374	-0.585951	0.563466	0.999337	GDS1
YBL057C	-0.597463	0.498597	0.909251	-0.0297415	0.953096	0.970429	-0.585099	0.479112	0.999337	PTH2
YNL042W	-0.906636	0.415683	0.886404	-0.328609	0.553497	0.798278	-0.583462	0.552713	0.999337	BOP3
YPL022W	-0.921741	0.338483	0.844849	-0.349913	0.355724	0.662904	-0.583456	0.438774	0.999337	RAD1
YLR412W	-0.290927	0.800888	0.971908	0.300798	0.567944	0.807565	-0.583121	0.54634	0.999337	BER1
YPR102C	1.36725	0.0721472	0.511599	1.95639	9.95e-06	0.000315436	-0.583117	0.464527	0.999337	RPL11A
YGR032W	-1.25886	0.103907	0.581641	-0.689117	0.080652	0.303996	-0.583038	0.40005	0.999337	GSC2
YPR094W	-0.342812	0.789149	0.969536	0.195202	0.809311	0.915796	-0.582529	0.627945	0.999337	RDS3
YGL035C	-1.08019	0.242554	0.781271	-0.52482	0.287534	0.602073	-0.582335	0.491019	0.999337	MIG1
YMR315W	-1.3941	0.0645785	0.486232	-0.822083	0.0432383	0.204313	-0.58082	0.387047	0.999337
YGR157W	-1.26492	0.102409	0.579775	-0.698846	0.103181	0.345318	-0.579702	0.446045	0.999337	CHO2
YMR037C	-0.751839	0.393712	0.872809	-0.188061	0.647508	0.846865	-0.579575	0.470172	0.999337	MSN2
YAR015W	-0.838924	0.278235	0.807025	-0.265632	0.53591	0.788395	-0.579471	0.401749	0.999337	ADE1
YGR274C	-0.883072	0.38135	0.868186	-0.295522	0.480763	0.755207	-0.579379	0.478804	0.999337	TAF1
YDL237W	-0.165511	0.831195	0.977585	0.406389	0.351442	0.659773	-0.579218	0.407601	0.999337	AIM6
YIR033W	-1.0642	0.153805	0.672173	-0.492847	0.201731	0.501403	-0.578398	0.376201	0.999337	MGA2
YKL033W	-0.516959	0.656267	0.944826	0.0837359	0.865242	0.943561	-0.578071	0.551009	0.999337	TTI1
YPR011C	0.0970495	0.934872	0.990061	0.654098	0.246868	0.558367	-0.577481	0.56952	0.999337
YLR117C	-1.16358	0.18991	0.72268	-0.599415	0.162515	0.440552	-0.576903	0.4445	0.999337	CLF1
YDR277C	-1.29919	0.151405	0.67026	-0.72642	0.123122	0.381832	-0.576513	0.466732	0.999337	MTH1
YOR133W	-0.907138	0.253498	0.790816	-0.338539	0.378705	0.682174	-0.575746	0.454264	0.999337	EFT1
YER126C	-0.0954419	0.920375	0.989052	0.478837	0.394316	0.695887	-0.575628	0.544997	0.999337	NSA2
YDL192W	-0.0177649	0.980038	0.991473	0.548291	0.184893	0.476408	-0.575587	0.378161	0.999337	ARF1
YOL031C	-2.6537	0.00180502	0.0599932	-2.08382	2.52e-06	0.000106655	-0.575318	0.417686	0.999337	SIL1
YMR251W-A	-0.344085	0.622343	0.939407	0.21922	0.542033	0.791336	-0.572977	0.348073	0.999337	HOR7
YOR319W	-1.36118	0.143835	0.653934	-0.780644	0.163382	0.442079	-0.571664	0.542561	0.999337	HSH49
YOR164C	-0.310492	0.689026	0.94941	0.256131	0.554682	0.798306	-0.571086	0.427196	0.999337	GET4
YGR030C	-0.328383	0.76415	0.967432	0.206435	0.787825	0.907687	-0.570499	0.589081	0.999337	POP6
YBR263W	0.0196342	0.979166	0.991473	0.577176	0.203444	0.50373	-0.570354	0.44822	0.999337	SHM1
YGL222C	-1.24839	0.133252	0.64515	-0.686026	0.234986	0.545464	-0.570284	0.468664	0.999337	EDC1
YGL221C	-0.684861	0.401548	0.877052	-0.122645	0.778706	0.904293	-0.570158	0.42699	0.999337	NIF3
YKL099C	-0.565403	0.683242	0.947261	0.00657201	0.905809	0.954872	-0.56937	0.649816	0.999337	UTP11
YOL040C	1.9757	0.0127533	0.206149	2.55358	3.12e-05	0.0007806	-0.56873	0.578437	0.999337	RPS15
YPL112C	0.179115	0.836744	0.977585	0.725304	0.16803	0.451097	-0.567457	0.509597	0.999337	PEX25
YBL055C	-0.067326	0.940851	0.990398	0.47605	0.333461	0.646577	-0.566482	0.509953	0.999337
YIL030C	-0.543356	0.491816	0.90813	0.0212107	0.953982	0.97046	-0.566216	0.413771	0.999337	SSM4
YMR237W	-0.17333	0.815212	0.974208	0.383661	0.335035	0.646577	-0.565843	0.391079	0.999337	BCH1
YDR468C	-0.313456	0.744687	0.96039	0.26291	0.620143	0.8339	-0.565184	0.535865	0.999337	TLG1
YLR254C	-1.41504	0.145675	0.658519	-0.863422	0.100892	0.341031	-0.564757	0.507854	0.999337	NDL1
YIL177C	-0.574781	0.605961	0.939407	-0.0404905	0.919839	0.958954	-0.564712	0.516924	0.999337
YGL111W	-0.141164	0.892694	0.984749	0.397738	0.455166	0.739004	-0.564515	0.562014	0.999337	NSA1
YGR116W	-1.05145	0.175567	0.702119	-0.489073	0.199632	0.49844	-0.564073	0.416423	0.999337	SPT6
YGR250C	-0.982202	0.198991	0.734444	-0.416296	0.302093	0.613762	-0.56393	0.421239	0.999337	RIE1
YFR011C	0.868662	0.270877	0.802831	1.42009	0.0051376	0.044981	-0.562957	0.465347	0.999337	MIC19
YOR367W	0.485708	0.589353	0.937155	1.02633	0.0756008	0.29136	-0.562916	0.513637	0.999337	SCP1
YNL010W	-0.616574	0.414435	0.885347	-0.0602265	0.893777	0.952818	-0.561532	0.414728	0.999337
YPL086C	-0.951074	0.321741	0.840427	-0.379389	0.465213	0.745626	-0.561524	0.516919	0.999337	ELP3
YLR257W	-0.964863	0.191676	0.725042	-0.413206	0.264208	0.579597	-0.559965	0.375491	0.999337
YJL177W	0.546082	0.507843	0.913245	1.12088	0.0304449	0.159932	-0.559648	0.522698	0.999337	RPL17B
YKL141W	1.65626	0.0186905	0.262717	2.19956	8.39e-07	4.37e-05	-0.559475	0.428714	0.999337	SDH3
YDL181W	1.27835	0.0990507	0.572494	1.82807	8.17e-05	0.0017357	-0.559118	0.449558	0.999337	INH1
YPL009C	-1.73454	0.0399125	0.389019	-1.16828	0.00943391	0.0700753	-0.558796	0.467198	0.999337	RQC2
YDR070C	2.00107	0.0109695	0.186796	2.53722	1.57e-08	1.99e-06	-0.558628	0.456259	0.999337	FMP16
YJL050W	-1.2026	0.172988	0.701252	-0.639519	0.152827	0.426622	-0.558369	0.47305	0.999337	MTR4
YJR086W	0.00441879	0.961561	0.990398	0.568225	0.447499	0.734206	-0.558213	0.603619	0.999337	STE18
YIL078W	-1.58484	0.0582305	0.464183	-1.02678	0.00969821	0.0712791	-0.55802	0.471322	0.999337	THS1
YKL033W-A	0.467914	0.542829	0.925771	1.01573	0.0220761	0.128469	-0.55766	0.432777	0.999337
YIR012W	-0.00126523	0.984919	0.992105	0.540106	0.304831	0.614905	-0.556973	0.538539	0.999337	SQT1
YHR073W	-1.10999	0.163693	0.683998	-0.559694	0.151015	0.424776	-0.55696	0.4129	0.999337	OSH3
YJL172W	-0.35642	0.618947	0.939407	0.190654	0.627769	0.837264	-0.556571	0.387377	0.999337	CPS1
YGR283C	-0.122577	0.918592	0.988817	0.450454	0.551345	0.797146	-0.556433	0.657912	0.999337
YJL127C-B	-0.0995716	0.92993	0.989052	0.445702	0.522077	0.779723	-0.556272	0.604106	0.999337	MCO6
YBL076C	-1.50337	0.0843182	0.540487	-0.94617	0.0260893	0.14447	-0.554352	0.515064	0.999337	ILS1
YHR056C	-0.11547	0.88376	0.984749	0.4302	0.291366	0.605655	-0.554032	0.423489	0.999337	RSC30
YDL146W	-0.728483	0.459048	0.900553	-0.165733	0.734735	0.883602	-0.553028	0.538237	0.999337	LDB17
YNL209W	-0.121172	0.871834	0.983933	0.426585	0.250187	0.561524	-0.552492	0.44382	0.999337	SSB2
YNL103W	-1.41595	0.101149	0.575521	-0.867453	0.0459784	0.211482	-0.552193	0.462144	0.999337	MET4
YDR419W	-0.322686	0.805791	0.974208	0.222465	0.678876	0.862293	-0.552116	0.595891	0.999337	RAD30
YGL094C	-0.979046	0.305325	0.828981	-0.41672	0.308471	0.619234	-0.551953	0.483237	0.999337	PAN2
YDR044W	-3.30787	0.000998859	0.0419963	-2.75317	3.66e-07	2.34e-05	-0.551393	0.555882	0.999337	HEM13
YOR034C	0.0167698	0.975644	0.990664	0.57368	0.227567	0.536573	-0.550305	0.569551	0.999337	AKR2
YDL127W	-1.0965	0.339446	0.845236	-0.571075	0.403509	0.703599	-0.550085	0.611104	0.999337	PCL2
YNL131W	0.582013	0.434828	0.889694	1.12207	0.00665009	0.054692	-0.549981	0.425116	0.999337	TOM22
YNR026C	-1.42842	0.091273	0.550434	-0.872511	0.0572366	0.244503	-0.5499	0.475669	0.999337	SEC12
YLL043W	-1.43335	0.116792	0.606424	-0.898259	0.0253642	0.141394	-0.549845	0.46107	0.999337	FPS1
YDR084C	0.0999074	0.904702	0.9878	0.635935	0.249899	0.561519	-0.548999	0.505637	0.999337	TVP23
YJR066W	-0.754888	0.360268	0.861977	-0.212957	0.575756	0.810818	-0.548944	0.423425	0.999337	TOR1
YKR025W	-0.0993033	0.927751	0.989052	0.435394	0.454678	0.738709	-0.548802	0.5814	0.999337	RPC37
YLR425W	-0.5091	0.612526	0.939407	0.0371946	0.927359	0.961497	-0.548239	0.501386	0.999337	TUS1
YNR031C	-1.08582	0.250385	0.789249	-0.547825	0.180482	0.469607	-0.547348	0.480172	0.999337	SSK2
YJL147C	-0.54715	0.607425	0.939407	-0.011679	0.904001	0.954501	-0.545778	0.593294	0.999337	MRX5
YLR310C	-0.713321	0.39046	0.872809	-0.16736	0.665522	0.854019	-0.545608	0.445877	0.999337	CDC25
YOR077W	-1.00558	0.423747	0.88835	-0.475511	0.480329	0.755207	-0.544611	0.620539	0.999337	RTS2
YDR434W	-0.855771	0.324618	0.840427	-0.335706	0.44953	0.73485	-0.544299	0.504924	0.999337	GPI17
YKL004W	0.161615	0.846372	0.980021	0.695818	0.133378	0.397499	-0.544222	0.47093	0.999337	AUR1
YDL136W	1.61914	0.0235367	0.295828	2.16749	2.57e-06	0.000107986	-0.543802	0.461301	0.999337	RPL35B
YBR030W	-1.33832	0.266499	0.800338	-0.77952	0.119201	0.373436	-0.543683	0.579014	0.999337	RKM3
YGL095C	-0.394536	0.617965	0.939407	0.139024	0.746362	0.886961	-0.543461	0.452859	0.999337	VPS45
YDR291W	-0.915312	0.390995	0.872809	-0.383752	0.428677	0.720144	-0.542215	0.549804	0.999337	HRQ1
YER158C	-0.230788	0.807262	0.974208	0.309012	0.610069	0.830361	-0.542011	0.589843	0.999337
YOL056W	-2.00377	0.0546823	0.451818	-1.47965	0.0229013	0.131369	-0.541476	0.573936	0.999337	GPM3
YPL104W	0.00829799	0.98151	0.991473	0.532391	0.23026	0.53965	-0.54123	0.495926	0.999337	MSD1
YPL215W	0.568898	0.444373	0.896193	1.09934	0.0155329	0.100128	-0.541206	0.448049	0.999337	CBP3
YER009W	0.449329	0.547641	0.926306	0.983865	0.0436093	0.205401	-0.540367	0.451848	0.999337	NTF2
YER093C-A	0.92078	0.391773	0.872809	1.4622	0.0513513	0.226583	-0.540153	0.61194	0.999337	AIM11
YBR086C	0.484182	0.496417	0.90813	1.01858	0.00810809	0.0628701	-0.538737	0.406608	0.999337	IST2
YOR145C	0.391554	0.674288	0.945778	0.897145	0.0562021	0.242341	-0.53872	0.528337	0.999337	PNO1
YMR194W	1.7831	0.0207488	0.279257	2.30963	0.000503548	0.00717894	-0.538664	0.513559	0.999337	RPL36A
YIL114C	-0.498688	0.676486	0.945778	0.02863	0.86693	0.943561	-0.538583	0.648614	0.999337	POR2
YNR037C	-0.965279	0.306429	0.830376	-0.42818	0.452183	0.73657	-0.538334	0.566354	0.999337	RSM19
YDR266C	-0.150656	0.855967	0.980873	0.396381	0.382252	0.684344	-0.538234	0.487053	0.999337	HEL2
YFR032C-A	1.66989	0.0238999	0.298027	2.21125	0.000138807	0.00252145	-0.537043	0.533191	0.999337	RPL29
YOL076W	-1.0732	0.233379	0.767972	-0.523435	0.261312	0.576072	-0.536625	0.520193	0.999337	MDM20
YEL013W	0.333741	0.652256	0.944826	0.861238	0.0279111	0.151124	-0.535563	0.444612	0.999337	VAC8
YGL167C	1.11829	0.12958	0.640926	1.6442	2.09e-05	0.000573514	-0.535034	0.423436	0.999337	PMR1
YIL092W	-0.680835	0.685425	0.947746	-0.112845	0.854962	0.939025	-0.534476	0.686144	0.999337
YBL003C	0.765153	0.294233	0.819403	1.29624	0.00164993	0.0187174	-0.534126	0.449749	0.999337	HTA2
YJL127C	-1.13069	0.332039	0.840427	-0.568133	0.284759	0.598784	-0.533633	0.597773	0.999337	SPT10
YMR216C	-0.342287	0.678354	0.945778	0.171843	0.6768	0.860724	-0.533244	0.47038	0.999337	SKY1
YGR136W	-0.00894379	0.989236	0.992998	0.52082	0.201157	0.500617	-0.533141	0.43048	0.999337	LSB1
YOR198C	-1.0388	0.161863	0.681746	-0.505305	0.223001	0.532263	-0.53312	0.451384	0.999337	BFR1
YDR046C	-0.705373	0.368883	0.861977	-0.171797	0.675834	0.860434	-0.53285	0.448182	0.999337	BAP3
YOL151W	-1.25947	0.187153	0.720635	-0.742736	0.148693	0.420685	-0.532848	0.589897	0.999337	GRE2
YGL135W	1.9656	0.00798487	0.156761	2.50199	3.01e-09	4.49e-07	-0.53265	0.488193	0.999337	RPL1B
YER172C	-1.02205	0.244528	0.783694	-0.47944	0.228609	0.537307	-0.532362	0.485003	0.999337	BRR2
YEL002C	-0.695635	0.352111	0.856833	-0.174162	0.681694	0.863293	-0.532257	0.439216	0.999337	WBP1
YLL051C	-1.53727	0.166018	0.685577	-1.0287	0.0314519	0.163893	-0.532036	0.560227	0.999337	FRE6
YPR161C	-1.24326	0.149244	0.667665	-0.70395	0.116075	0.367145	-0.531944	0.491362	0.999337	SGV1
YLR006C	-1.53808	0.0710613	0.508452	-1.01379	0.0161183	0.102048	-0.531388	0.467653	0.999337	SSK1
YGR167W	0.32825	0.651016	0.944826	0.848513	0.0344499	0.174969	-0.531083	0.43025	0.999337	CLC1
YLR395C	2.02806	0.010843	0.186657	2.52512	1.49e-05	0.000441745	-0.531064	0.58158	0.999337	COX8
YDR433W	-0.843974	0.270827	0.802831	-0.320785	0.462412	0.743609	-0.5306	0.468468	0.999337
YLR224W	-0.160839	0.858512	0.981135	0.345199	0.476268	0.752403	-0.530586	0.545554	0.999337	UCC1
YAL062W	-1.15425	0.290757	0.815457	-0.618817	0.295136	0.607248	-0.529758	0.587188	0.999337	GDH3
YJL081C	-0.689221	0.411508	0.882176	-0.154605	0.718429	0.878709	-0.529122	0.480099	0.999337	ARP4
YBL075C	-0.272447	0.801795	0.972348	0.269892	0.554666	0.798306	-0.52832	0.554909	0.999337	SSA3
YGL026C	-1.39881	0.0938768	0.553049	-0.874468	0.0250018	0.139993	-0.528151	0.484633	0.999337	TRP5
YBR282W	-0.0164637	0.984607	0.992105	0.50491	0.359762	0.667197	-0.527171	0.517945	0.999337	MRPL27
YML081C-A	0.98692	0.20042	0.734444	1.5066	0.00754495	0.0597753	-0.526766	0.542514	0.999337	ATP18
YDR261C	-0.323535	0.779153	0.969536	0.25638	0.605268	0.827166	-0.525874	0.604187	0.999337	EXG2
YDR006C	0.0776018	0.918293	0.988817	0.59645	0.147277	0.418098	-0.525645	0.453935	0.999337	SOK1
YPR162C	-1.07765	0.275824	0.806592	-0.5484	0.296582	0.609148	-0.525537	0.553431	0.999337	ORC4
YBR295W	-1.32273	0.391541	0.872809	-0.834872	0.0643226	0.263203	-0.525449	0.63951	0.999337	PCA1
YDR365C	-0.62732	0.518735	0.917837	-0.0823418	0.86355	0.943305	-0.524239	0.554931	0.999337	ESF1
YOL004W	-0.820776	0.302973	0.825858	-0.296107	0.433998	0.724697	-0.52387	0.443062	0.999337	SIN3
YOL086W-A	-0.321792	0.759683	0.966851	0.192316	0.744025	0.885751	-0.523285	0.576568	0.999337	MHF1
YDL051W	0.153164	0.853114	0.980735	0.665986	0.140091	0.408844	-0.52276	0.486371	0.999337	LHP1
YDR077W	-0.533029	0.450327	0.899707	-0.0183654	0.962011	0.972222	-0.522478	0.447566	0.999337	SED1
YJL212C	-0.904694	0.334013	0.841855	-0.385688	0.422875	0.717631	-0.522359	0.525698	0.999337	OPT1
YBR028C	-0.28965	0.799374	0.970972	0.188035	0.699557	0.872725	-0.522166	0.574589	0.999337	YPK3
YOR270C	-0.223408	0.764902	0.967432	0.29408	0.421527	0.71743	-0.522054	0.447486	0.999337	VPH1
YLR077W	-0.258488	0.787588	0.969536	0.259418	0.576892	0.81135	-0.521737	0.52529	0.999337	FMP25
YPR073C	-0.236945	0.764304	0.967432	0.278645	0.5757	0.810818	-0.521347	0.506299	0.999337	LTP1
YBR122C	-0.0528647	0.94604	0.990398	0.449668	0.328437	0.641503	-0.520266	0.496182	0.999337	MRPL36
YPL094C	-0.743722	0.336907	0.844849	-0.23052	0.57735	0.811376	-0.519874	0.448844	0.999337	SEC62
YBR025C	-0.0250526	0.974851	0.990664	0.498566	0.255649	0.568966	-0.519801	0.544954	0.999337	OLA1
YDR198C	-1.11934	0.413174	0.884629	-0.620396	0.282493	0.596029	-0.518829	0.637435	0.999337	RKM2
YPL083C	-0.34043	0.727817	0.958387	0.159474	0.758332	0.892479	-0.51854	0.548254	0.999337	SEN54
YGR220C	0.37094	0.638557	0.944826	0.884895	0.0571459	0.244503	-0.518472	0.484689	0.999337	MRPL9
YPR020W	1.76526	0.0267593	0.32432	2.26254	5.45e-05	0.00125673	-0.518336	0.539016	0.999337	ATP20
YAL027W	-0.426021	0.678154	0.945778	0.0870789	0.886789	0.951052	-0.51815	0.584722	0.999337	SAW1
YBL001C	0.0143974	0.983336	0.991896	0.518752	0.268212	0.582082	-0.518132	0.481199	0.999337	ECM15
YDR028C	-0.416217	0.608006	0.939407	0.0830932	0.826494	0.92381	-0.516847	0.458873	0.999337	REG1
YIR037W	1.37091	0.0513559	0.440099	1.87785	8.57e-06	0.00027924	-0.516254	0.439904	0.999337	HYR1
YBR175W	-1.01578	0.434717	0.889694	-0.54608	0.319614	0.632274	-0.515773	0.622802	0.999337	SWD3
YDR186C	-1.13857	0.165554	0.685294	-0.623867	0.141476	0.410368	-0.515327	0.482398	0.999337	SND1
YBR254C	-0.205696	0.869046	0.983383	0.283395	0.694779	0.870115	-0.51407	0.669118	0.999337	TRS20
YLR166C	-0.669961	0.399042	0.875184	-0.163052	0.689618	0.867456	-0.513781	0.456778	0.999337	SEC10
YLR216C	-0.587188	0.444876	0.896356	-0.0727554	0.862996	0.942876	-0.513645	0.497718	0.999337	CPR6
YDR487C	-0.672773	0.394794	0.872809	-0.157161	0.721156	0.878921	-0.512946	0.480661	0.999337	RIB3
YGR270W	-1.22851	0.142442	0.652414	-0.717121	0.0529145	0.230774	-0.512924	0.454144	0.999337	YTA7
YGR249W	-0.108512	0.889814	0.984749	0.397336	0.455769	0.73904	-0.51262	0.536523	0.999337	MGA1
YBR166C	-0.933302	0.256193	0.792948	-0.429149	0.353833	0.660858	-0.512231	0.488113	0.999337	TYR1
YKL013C	0.458027	0.539719	0.924441	0.953554	0.0269415	0.147785	-0.51215	0.468121	0.999337	ARC19
YDR378C	-0.811087	0.426741	0.88835	-0.308504	0.574861	0.810644	-0.512062	0.575399	0.999337	LSM6
YDL100C	-0.915452	0.227393	0.759309	-0.410334	0.282799	0.596263	-0.51194	0.440106	0.999337	GET3
YPL189C-A	1.32791	0.180271	0.706869	1.83435	0.009261	0.0691433	-0.511286	0.620657	0.999337	COA2
YDR234W	-0.913568	0.273826	0.805542	-0.409356	0.3495	0.658036	-0.510826	0.493135	0.999337	LYS4
YDR520C	-0.904667	0.395371	0.873678	-0.429545	0.347453	0.656149	-0.510428	0.558988	0.999337	URC2
YGR068C	-0.112608	0.910305	0.988313	0.350235	0.487584	0.759173	-0.510263	0.59393	0.999337	ART5
YPL169C	-0.799009	0.331998	0.840427	-0.289146	0.501374	0.767073	-0.509921	0.481616	0.999337	MEX67
YNL095C	-0.834077	0.582683	0.937089	-0.27787	0.631887	0.837908	-0.509353	0.672509	0.999337
YGL030W	1.53864	0.0604878	0.471885	2.06379	4.38e-05	0.00104285	-0.508635	0.562273	0.999337	RPL30
YHR083W	-0.30917	0.714269	0.955453	0.177769	0.691304	0.868	-0.508003	0.506394	0.999337	SAM35
YNL094W	-0.508205	0.608914	0.939407	-0.0318861	0.933195	0.962758	-0.507895	0.543963	0.999337	APP1
YHR079C	-0.924337	0.37689	0.864075	-0.413194	0.303262	0.614001	-0.507673	0.533792	0.999337	IRE1
YOR335C	-0.244242	0.753378	0.963911	0.26306	0.492974	0.761489	-0.506482	0.48936	0.999337	ALA1
YMR047C	-0.985946	0.225328	0.757217	-0.487588	0.260299	0.575798	-0.506373	0.49628	0.999337	NUP116
YBR011C	0.167489	0.811996	0.974208	0.667657	0.104501	0.347207	-0.505865	0.473008	0.999337	IPP1
YKL135C	-0.418289	0.576061	0.933663	0.0813689	0.838725	0.930791	-0.505412	0.446295	0.999337	APL2
YPR140W	0.372068	0.643719	0.944826	0.85745	0.080876	0.304447	-0.505011	0.532988	0.999337	TAZ1
YPL039W	-0.821506	0.485136	0.90813	-0.346595	0.615518	0.831912	-0.504312	0.676664	0.999337
YFL044C	-0.436156	0.607501	0.939407	0.0549703	0.911265	0.956662	-0.503288	0.525005	0.999337	OTU1
YPL043W	-0.516959	0.656267	0.944826	0.0114918	0.955384	0.970526	-0.503112	0.647163	0.999337	NOP4
YIL067C	-1.54686	0.188327	0.721568	-1.05982	0.0372837	0.184551	-0.502723	0.60286	0.999337
YPL115C	-0.812966	0.363113	0.861977	-0.31555	0.48516	0.757846	-0.502489	0.529657	0.999337	BEM3
YIL076W	-0.942175	0.22069	0.750464	-0.448905	0.273639	0.587046	-0.502232	0.470259	0.999337	SEC28
YPR169W-A	0.188751	0.837246	0.977585	0.64029	0.562784	0.803918	-0.501795	0.648365	0.999337
YOR020W-A	-0.612615	0.464732	0.902674	-0.12181	0.798782	0.912476	-0.501369	0.514628	0.999337	MCO10
YOL077W-A	2.00498	0.0296519	0.340812	2.47641	8.4e-06	0.000276163	-0.499938	0.57904	0.999337	ATP19
YDL046W	1.53328	0.0284775	0.337398	2.01963	4.72e-07	2.75e-05	-0.498351	0.454784	0.999337	NPC2
YGR099W	-1.06575	0.41075	0.882176	-0.57168	0.314585	0.624991	-0.496911	0.646357	0.999337	TEL2
YDR243C	-1.21915	0.278238	0.807025	-0.743894	0.138646	0.406048	-0.496567	0.594277	0.999337	PRP28
YJL192C	1.30281	0.108191	0.587645	1.7911	0.000369599	0.00559774	-0.496055	0.520737	0.999337	SOP4
YOL043C	-0.856159	0.529344	0.922585	-0.393962	0.466225	0.746241	-0.495811	0.645134	0.999337	NTG2
YGR131W	-0.987478	0.320127	0.839826	-0.501946	0.45017	0.735255	-0.495449	0.597709	0.999337	FHN1
YBR140C	0.16515	0.838974	0.978152	0.665539	0.0834498	0.310562	-0.495374	0.508567	0.999337	IRA1
YOR209C	-1.07189	0.160072	0.680607	-0.577912	0.146326	0.417204	-0.493991	0.463792	0.999337	NPT1
YKR038C	-0.0010516	0.98191	0.991473	0.464141	0.323692	0.636488	-0.493404	0.542939	0.999337	KAE1
YLR116W	-0.139409	0.872783	0.983933	0.329399	0.475323	0.751706	-0.493366	0.538281	0.999337	MSL5
YPL037C	0.733367	0.297843	0.823634	1.21511	0.0104527	0.0754331	-0.493185	0.49836	0.999337	EGD1
YJR129C	-1.36398	0.331502	0.840427	-0.862902	0.229209	0.53805	-0.492677	0.689593	0.999337	EFM3
YMR178W	-0.438858	0.567365	0.927543	0.0401409	0.920749	0.959586	-0.492267	0.508499	0.999337
YHR005C-A	0.939008	0.225475	0.757217	1.41254	0.00187317	0.0207651	-0.492064	0.513374	0.999337	TIM10
YBR204C	0.07013	0.929717	0.989052	0.542714	0.240226	0.551204	-0.490865	0.515729	0.999337	LDH1
YJL221C	-1.79885	0.0470049	0.418293	-1.31937	0.0117014	0.0818007	-0.490503	0.572756	0.999337	IMA4
YGR161C	-1.02899	0.165837	0.685577	-0.545821	0.267749	0.582082	-0.49044	0.532834	0.999337	RTS3
YGL140C	-0.71633	0.388643	0.872611	-0.233928	0.554551	0.798306	-0.490309	0.486567	0.999337
YLR276C	0.23455	0.779217	0.969536	0.715636	0.112273	0.360104	-0.489052	0.514343	0.999337	DBP9
YCR009C	-0.980265	0.187007	0.720635	-0.496574	0.191066	0.484393	-0.488943	0.443616	0.999337	RVS161
YOR241W	-0.287139	0.734106	0.959487	0.189179	0.677678	0.861278	-0.488119	0.517173	0.999337	MET7
YJR090C	-0.411008	0.612534	0.939407	0.0657811	0.868875	0.944109	-0.487844	0.486278	0.999337	GRR1
YML123C	-0.644202	0.621844	0.939407	-0.159046	0.738107	0.883974	-0.487609	0.633503	0.999337	PHO84
YKL014C	-1.32822	0.157057	0.677729	-0.830463	0.130863	0.394712	-0.487425	0.605964	0.999337	URB1
YDR410C	-0.937394	0.563263	0.927543	-0.44453	0.658285	0.850534	-0.4874	0.748991	0.999337	STE14
YDL006W	-0.389362	0.666345	0.945778	0.0882655	0.852073	0.937087	-0.487242	0.538148	0.999337	PTC1
YDL209C	-1.38606	0.299046	0.823634	-0.911165	0.161134	0.438297	-0.487006	0.68394	0.999337	CWC2
YPL084W	0.0588376	0.940178	0.990398	0.548299	0.190997	0.484393	-0.486814	0.523696	0.999337	BRO1
YBR111C	0.298135	0.688679	0.94941	0.771522	0.0883048	0.320414	-0.486677	0.492853	0.999337	YSA1
YDR345C	-0.983857	0.191344	0.724941	-0.513889	0.394756	0.695889	-0.485942	0.60962	0.999337	HXT3
YCR093W	0.0757827	0.923109	0.989052	0.560619	0.127033	0.387953	-0.485778	0.509813	0.999337	CDC39
YPL176C	-0.00831751	0.986009	0.992105	0.466147	0.336377	0.646919	-0.48561	0.573617	0.999337	TRE1
YGR168C	-0.0622452	0.948142	0.990398	0.378308	0.467616	0.747275	-0.485448	0.622328	0.999337	PEX35
YPR163C	-0.80104	0.308627	0.831119	-0.316892	0.437259	0.72702	-0.484951	0.509312	0.999337	TIF3
YOR191W	-1.12202	0.210362	0.743198	-0.637904	0.102642	0.344562	-0.484426	0.508428	0.999337	ULS1
YOR069W	-1.18613	0.150726	0.67026	-0.710878	0.0872577	0.318797	-0.484213	0.495634	0.999337	VPS5
YDR238C	-1.56587	0.0432989	0.39899	-1.08823	0.00309165	0.0303177	-0.483629	0.462672	0.999337	SEC26
YJL214W	-0.271243	0.803004	0.973481	0.233734	0.679228	0.862307	-0.483569	0.649246	0.999337	HXT8
YNL112W	0.378576	0.619439	0.939407	0.852809	0.0907389	0.325333	-0.482402	0.558561	0.999337	DBP2
YOR286W	0.791368	0.316961	0.838931	1.25988	0.0120007	0.0829099	-0.4824	0.523676	0.999337	RDL2
YFL062W	1.44858	0.0343218	0.360759	1.92302	3.48e-05	0.000851787	-0.482104	0.470573	0.999337	COS4
YKL218C	-1.08363	0.199174	0.734444	-0.613591	0.179307	0.467803	-0.482077	0.519552	0.999337	SRY1
YOR062C	-1.59278	0.0720861	0.511599	-1.13922	0.0322956	0.166947	-0.481935	0.609749	0.999337
YHL032C	0.578248	0.459368	0.900553	1.03407	0.0260486	0.144382	-0.481524	0.545461	0.999337	GUT1
YNL166C	-1.17828	0.310124	0.831119	-0.665759	0.240543	0.551338	-0.478898	0.646369	0.999337	BNI5
YKR043C	-1.22821	0.202573	0.735236	-0.748461	0.157799	0.433409	-0.478683	0.585546	0.999337	SHB17
YDR168W	-0.655764	0.379532	0.866901	-0.179025	0.645149	0.84582	-0.478054	0.471929	0.999337	CDC37
YOR158W	0.128729	0.863924	0.982151	0.604978	0.131369	0.394869	-0.477724	0.479933	0.999337	PET123
YBR098W	-1.21915	0.278238	0.807025	-0.768803	0.13175	0.394869	-0.477568	0.608785	0.999337	MMS4
YLR437C	-1.94167	0.0702582	0.50733	-1.46038	0.0176974	0.110132	-0.477276	0.625679	0.999337	DIF1
YMR123W	-0.434995	0.660055	0.945778	-0.00102868	0.929352	0.961497	-0.47704	0.648732	0.999337	PKR1
YDR539W	-1.37295	0.366418	0.861977	-0.9031	0.0795034	0.302032	-0.476255	0.682392	0.999337	FDC1
YOL135C	-0.241704	0.81339	0.974208	0.246394	0.701514	0.873338	-0.475954	0.624748	0.999337	MED7
YFR039C	-1.29255	0.134144	0.646365	-0.829491	0.0687409	0.276137	-0.475741	0.546398	0.999337	OSW7
YNL308C	-1.16368	0.244542	0.783694	-0.67998	0.228423	0.537307	-0.475117	0.633227	0.999337	KRI1
YLR380W	-1.04726	0.18823	0.721568	-0.573275	0.314223	0.624697	-0.474643	0.569552	0.999337	CSR1
YGR211W	-1.47973	0.108346	0.587645	-0.997175	0.0229349	0.131369	-0.473508	0.588145	0.999337	ZPR1
YJR022W	-1.31092	0.197496	0.733546	-0.835937	0.245587	0.557511	-0.473433	0.634165	0.999337	LSM8
YPR052C	0.368523	0.622908	0.939407	0.837017	0.0948213	0.332273	-0.473238	0.562669	0.999337	NHP6A
YBR261C	-1.18848	0.283351	0.810109	-0.735301	0.266918	0.581419	-0.471105	0.642845	0.999337	TAE1
YMR223W	-0.167728	0.877828	0.984319	0.28791	0.616321	0.832097	-0.470921	0.625009	0.999337	UBP8
YGR071C	-0.215502	0.859019	0.981135	0.228124	0.62947	0.837724	-0.470746	0.618014	0.999337	ENV11
YKL022C	-1.22613	0.166568	0.685757	-0.760092	0.068762	0.276137	-0.468444	0.533225	0.999337	CDC16
YMR126C	-0.24135	0.859773	0.981135	0.233895	0.705114	0.874233	-0.468362	0.681385	0.999337	DLT1
YMR030W	-0.949047	0.288217	0.81417	-0.490156	0.316002	0.627378	-0.468328	0.557763	0.999337	RSF1
YIL027C	0.569504	0.476754	0.905546	1.02258	0.0470982	0.215396	-0.468191	0.546991	0.999337	EMC5
YNL238W	-0.449939	0.666074	0.945778	-0.0265807	0.950516	0.96947	-0.467045	0.584381	0.999337	KEX2
YBL027W	1.14539	0.134327	0.646573	1.62057	0.000431626	0.00633957	-0.466695	0.57193	0.999337	RPL19B
YER025W	-0.192483	0.794792	0.969736	0.266722	0.483715	0.756539	-0.46658	0.472667	0.999337	GCD11
YBR004C	-0.70361	0.473975	0.903872	-0.258649	0.597588	0.823516	-0.466055	0.585527	0.999337	GPI18
YBL035C	-1.23637	0.262606	0.796158	-0.772926	0.170374	0.454669	-0.465932	0.625961	0.999337	POL12
YJR064W	-0.455028	0.56406	0.927543	0.016776	0.961851	0.972222	-0.465879	0.529397	0.999337	CCT5
YPR128C	-0.0245151	0.977882	0.991023	0.432014	0.459282	0.740752	-0.465218	0.60866	0.999337	ANT1
YLR361C	-0.563939	0.556718	0.927543	-0.109367	0.816952	0.919618	-0.465018	0.571089	0.999337	DCR2
YJL207C	-0.949157	0.283393	0.810109	-0.475664	0.24803	0.559015	-0.464383	0.572659	0.999337	LAA1
YOR051C	-0.21224	0.796971	0.970118	0.245742	0.583896	0.814525	-0.463907	0.555096	0.999337	ETT1
YOR104W	0.40863	0.6976	0.950745	0.854353	0.0986231	0.33689	-0.462479	0.610264	0.999337	PIN2
YPL249C	-0.854818	0.290073	0.815102	-0.39512	0.330147	0.642844	-0.462108	0.515097	0.999337	GYP5
YBL023C	-0.708451	0.459219	0.900553	-0.235794	0.5956	0.82161	-0.461209	0.599995	0.999337	MCM2
YEL056W	0.0198051	0.976761	0.990944	0.478676	0.278618	0.591337	-0.460212	0.536487	0.999337	HAT2
YGR142W	-3.3144	0.000606321	0.0293608	-2.86261	9.53e-07	4.83e-05	-0.459641	0.646855	0.999337	BTN2
YLR383W	-2.0384	0.141258	0.652414	-1.57726	0.00146742	0.0170789	-0.459216	0.678401	0.999337	SMC6
YGR268C	-0.845154	0.299833	0.824115	-0.39355	0.405958	0.706821	-0.45915	0.539795	0.999337	HUA1
YPR190C	-0.49841	0.671485	0.945778	-0.046539	0.898237	0.953836	-0.458978	0.666901	0.999337	RPC82
YML080W	-1.00115	0.501169	0.910989	-0.56635	0.407478	0.707913	-0.458413	0.711866	0.999337	DUS1
YGR253C	-0.0815151	0.911849	0.988567	0.373388	0.334213	0.646577	-0.458198	0.493097	0.999337	PUP2
YLR287C-A	1.02018	0.193431	0.727646	1.48634	0.00115119	0.0140587	-0.457106	0.574839	0.999337	RPS30A
YBR110W	-0.256069	0.764979	0.967432	0.178711	0.678921	0.862293	-0.457051	0.564802	0.999337	ALG1
YBR029C	-0.74994	0.341311	0.847631	-0.294928	0.534373	0.787857	-0.456971	0.531046	0.999337	CDS1
YKL080W	-0.503412	0.493843	0.90813	-0.052599	0.896416	0.953658	-0.45696	0.505884	0.999337	VMA5
YGR204W	-2.19873	0.00516492	0.122082	-1.7486	3.05e-06	0.000125034	-0.456296	0.472426	0.999337	ADE3
YKR021W	-0.526215	0.613038	0.939407	-0.0939984	0.834193	0.928881	-0.456138	0.595009	0.999337	ALY1
YDR090C	-0.612766	0.471507	0.903872	-0.170172	0.737872	0.883974	-0.455972	0.558112	0.999337
YER077C	-0.332605	0.732353	0.958669	0.120127	0.802547	0.912476	-0.455363	0.585771	0.999337	MRX1
YGR247W	0.912856	0.255837	0.792878	1.34645	0.0152679	0.0989188	-0.455362	0.601409	0.999337	CPD1
YDR180W	-0.100164	0.926103	0.989052	0.375984	0.45118	0.736309	-0.455345	0.632112	0.999337	SCC2
YOR205C	0.364059	0.739142	0.960356	0.82224	0.118732	0.372619	-0.455336	0.628809	0.999337	GEP3
YJL083W	-0.892062	0.309521	0.831119	-0.452014	0.319769	0.632274	-0.455131	0.561441	0.999337	TAX4
YHR072W	0.560424	0.484346	0.90813	0.993075	0.0230668	0.131995	-0.455083	0.553108	0.999337	ERG7
YPR158W	-0.910188	0.33473	0.84319	-0.45869	0.379644	0.682821	-0.453485	0.599189	0.999337	CUR1
YJL034W	-2.8474	0.000554555	0.0277336	-2.39603	1.52e-09	2.61e-07	-0.452901	0.502658	0.999337	KAR2
YFL002C	-0.658009	0.492793	0.90813	-0.203674	0.66934	0.856092	-0.45281	0.587039	0.999337	SPB4
YMR009W	0.0464718	0.95111	0.990398	0.483869	0.300571	0.613236	-0.452513	0.559109	0.999337	ADI1
YKL027W	-1.62424	0.0794167	0.526967	-1.16169	0.0332273	0.169806	-0.452151	0.605435	0.999337	TCD2
YHR039C-A	0.49587	0.508744	0.913291	0.943702	0.0370468	0.18369	-0.452027	0.529789	0.999337	VMA10
YMR132C	0.0661904	0.953591	0.990398	0.544541	0.457646	0.740519	-0.451614	0.723571	0.999337	JLP2
YNL091W	-1.19536	0.166408	0.685694	-0.761486	0.0443525	0.207267	-0.451609	0.524657	0.999337	NST1
YNR036C	0.0554671	0.944471	0.990398	0.495452	0.255781	0.569042	-0.451325	0.541894	0.999337	MRPS12
YNL287W	-1.01945	0.173287	0.701432	-0.578058	0.124707	0.38447	-0.451323	0.489564	0.999337	SEC21
YGR095C	0.460768	0.652048	0.944826	0.882806	0.184127	0.475214	-0.449487	0.648246	0.999337	RRP46
YGL006W	0.165955	0.817961	0.975293	0.609356	0.0968894	0.335107	-0.449293	0.482651	0.999337	PMC1
YDR464W	-1.31809	0.181433	0.709457	-0.874873	0.0426635	0.202307	-0.448433	0.587138	0.999337	SPP41
YJR123W	1.67077	0.0287703	0.337899	2.12596	3.31e-06	0.000127844	-0.448061	0.593413	0.999337	RPS5
YJR043C	-1.29206	0.256795	0.793143	-0.867401	0.174869	0.46243	-0.448043	0.666462	0.999337	POL32
YNL090W	-0.65139	0.53111	0.922888	-0.196862	0.720942	0.878921	-0.447417	0.626289	0.999337	RHO2
YKL064W	-0.713447	0.372597	0.861977	-0.283745	0.457438	0.740519	-0.446529	0.516868	0.999337	MNR2
YPL002C	-0.196538	0.868536	0.983383	0.257869	0.658187	0.850534	-0.445361	0.664029	0.999337	SNF8
YER062C	-1.43953	0.0870025	0.544596	-1.00426	0.0280334	0.151495	-0.445264	0.592875	0.999337	GPP2
YDR226W	-0.320883	0.669592	0.945778	0.116612	0.780926	0.905018	-0.444404	0.540894	0.999337	ADK1
YDR221W	-1.04004	0.235056	0.769113	-0.605749	0.145271	0.415897	-0.44349	0.550206	0.999337	GTB1
YER173W	-1.32946	0.239481	0.776083	-0.89955	0.07508	0.29012	-0.443075	0.634783	0.999337	RAD24
YDR519W	-1.44054	0.0777452	0.525169	-1.00594	0.0626215	0.259274	-0.442007	0.571204	0.999337	FPR2
YBL005W-B	0.157093	0.842073	0.979374	0.594594	0.180172	0.46922	-0.441719	0.582927	0.999337
YJL117W	0.197781	0.810192	0.974208	0.617607	0.147902	0.418852	-0.441643	0.572409	0.999337	PHO86
YOL068C	-0.44855	0.590911	0.937339	-0.0177695	0.964896	0.973669	-0.440811	0.540857	0.999337	HST1
YML110C	-0.144942	0.851284	0.980731	0.298356	0.49849	0.765444	-0.440643	0.562166	0.999337	COQ5
YDR225W	1.29719	0.056248	0.457567	1.72358	6.57e-05	0.00145581	-0.440511	0.529059	0.999337	HTA1
YDR004W	-0.307512	0.766655	0.967432	0.104894	0.815891	0.918749	-0.440472	0.604004	0.999337	RAD57
YOR334W	-1.24473	0.30535	0.828981	-0.801602	0.206085	0.506025	-0.440218	0.687938	0.999337	MRS2
YHR047C	-0.228237	0.761838	0.967432	0.20642	0.599604	0.824986	-0.438963	0.51107	0.999337	AAP1
YKL068W	-0.27444	0.770981	0.968067	0.151121	0.734954	0.883602	-0.438454	0.591672	0.999337	NUP100
YLR150W	0.922321	0.220282	0.749686	1.36304	0.00158628	0.0181721	-0.438159	0.578805	0.999337	STM1
YKL110C	-0.48537	0.676405	0.945778	-0.0470738	0.927045	0.961497	-0.437984	0.67111	0.999337	KTI12
YOR294W	0.676872	0.562559	0.927543	1.10838	0.0402838	0.195746	-0.437918	0.656319	0.999337	RRS1
YLR114C	-1.38927	0.109004	0.587645	-0.960148	0.0247964	0.139027	-0.43739	0.553917	0.999337	AVL9
YAL003W	0.318232	0.656732	0.945039	0.760655	0.0851302	0.312788	-0.437231	0.552873	0.999337	EFB1
YNL216W	0.0584298	0.944322	0.990398	0.495851	0.247879	0.559015	-0.437038	0.614358	0.999337	RAP1
YOR311C	-0.0966366	0.916061	0.988758	0.328538	0.557042	0.800002	-0.436647	0.61824	0.999337	DGK1
YDR286C	-0.856159	0.529344	0.922585	-0.451092	0.539695	0.790099	-0.436558	0.712587	0.999337	MGP12
YMR022W	-0.156526	0.836842	0.977585	0.27251	0.547942	0.79634	-0.436482	0.539286	0.999337	UBC7
YDL122W	-0.259094	0.749227	0.961823	0.174181	0.676671	0.860724	-0.436278	0.543423	0.999337	UBP1
YOR221C	-0.628229	0.417137	0.887739	-0.196804	0.720201	0.878709	-0.435796	0.6004	0.999337	MCT1
YJL039C	-0.39326	0.615618	0.939407	0.043119	0.911867	0.956662	-0.435601	0.526892	0.999337	NUP192
YDR165W	0.686104	0.516219	0.916158	1.11642	0.0601942	0.251247	-0.434584	0.649664	0.999337	TRM82
YFR051C	-0.820389	0.273219	0.805542	-0.390621	0.351313	0.659773	-0.433991	0.531563	0.999337	RET2
YJL196C	0.22866	0.762881	0.967432	0.651981	0.176955	0.464348	-0.433072	0.563037	0.999337	ELO1
YOL059W	-1.9877	0.010476	0.183658	-1.55963	5.63e-05	0.00127831	-0.432911	0.49503	0.999337	GPD2
YIL151C	0.391248	0.689242	0.949432	0.827071	0.0738271	0.288108	-0.432411	0.608695	0.999337	ESL1
YPR080W	0.100743	0.887161	0.984749	0.522127	0.145125	0.415897	-0.4314	0.516056	0.999337	TEF1
YPR088C	-0.65981	0.394679	0.872809	-0.2354	0.563217	0.804318	-0.431085	0.526111	0.999337	SRP54
YER019C-A	-0.85502	0.296886	0.822931	-0.431691	0.378732	0.682174	-0.430924	0.5762	0.999337	SBH2
YGL123W	1.73153	0.0293343	0.340511	2.16774	4.03e-07	2.45e-05	-0.430533	0.611151	0.999337	RPS2
YNL247W	-1.51559	0.0912042	0.550434	-1.07399	0.0222092	0.128986	-0.4301	0.616855	0.999337
YCL005W	0.229265	0.814921	0.974208	0.640333	0.333212	0.646577	-0.429576	0.67565	0.999337	LDB16
YNL201C	0.623	0.48072	0.90813	1.03536	0.0149926	0.0975693	-0.429318	0.573555	0.999337	PSY2
YDR081C	-0.722975	0.392786	0.872809	-0.299511	0.501249	0.767073	-0.428227	0.568799	0.999337	PDC2
YBR118W	0.0952081	0.893408	0.984749	0.513541	0.152158	0.426349	-0.428181	0.519899	0.999337	TEF2
YOR373W	-1.07121	0.363737	0.861977	-0.616334	0.202007	0.501876	-0.427909	0.662535	0.999337	NUD1
YLR450W	0.00737476	0.991679	0.993981	0.426627	0.262651	0.578149	-0.427862	0.514821	0.999337	HMG2
YCL030C	-2.58216	0.00875662	0.167079	-2.15698	1.28e-05	0.000390278	-0.426633	0.656423	0.999337	HIS4
YOL034W	-1.50516	0.138054	0.650043	-1.07574	0.0162222	0.102594	-0.426553	0.611332	0.999337	SMC5
YCR015C	-0.214427	0.865118	0.982151	0.217303	0.73716	0.883974	-0.425858	0.697684	0.999337	CTO1
YHR010W	1.61256	0.0345539	0.362397	2.04865	1.16e-05	0.000360614	-0.425739	0.593994	0.999337	RPL27A
YPR105C	-0.462517	0.609379	0.939407	-0.0386975	0.918815	0.958534	-0.425739	0.597534	0.999337	COG4
YKR056W	0.173911	0.844825	0.979764	0.586637	0.226312	0.535671	-0.425132	0.59971	0.999337	TRM2
YLR067C	0.0299642	0.965219	0.990398	0.484002	0.345262	0.655133	-0.425112	0.686683	0.999337	PET309
YLR430W	-0.760964	0.47084	0.903872	-0.306199	0.487504	0.759173	-0.424842	0.633694	0.999337	SEN1
YBR161W	-0.931283	0.318308	0.839595	-0.531176	0.286601	0.600924	-0.424078	0.61799	0.999337	CSH1
YGL145W	-0.436261	0.607032	0.939407	-0.0166595	0.934618	0.962854	-0.423747	0.589736	0.999337	TIP20
YGR076C	1.13182	0.164256	0.684543	1.54451	0.00476548	0.0425536	-0.422894	0.599818	0.999337	MRPL25
YIL146C	0.267072	0.778647	0.969536	0.657567	0.176325	0.464281	-0.421936	0.620349	0.999337	ATG32
YOR040W	-0.557493	0.652221	0.944826	-0.185796	0.730999	0.882187	-0.421677	0.675629	0.999337	GLO4
YKL159C	-0.657947	0.482092	0.90813	-0.23732	0.679104	0.862307	-0.421088	0.630156	0.999337	RCN1
YGL051W	0.0635108	0.957181	0.990398	0.436037	0.690811	0.867792	-0.420706	0.755176	0.999337	MST27
YJL044C	0.0410818	0.962457	0.990398	0.463776	0.294016	0.606226	-0.420573	0.584685	0.999337	GYP6
YPL180W	-1.17306	0.207001	0.737667	-0.757939	0.0774258	0.295464	-0.419915	0.589456	0.999337	TCO89
YHR163W	-0.848208	0.297519	0.823585	-0.440173	0.368439	0.674103	-0.419874	0.59827	0.999337	SOL3
YPR127W	-1.23985	0.124657	0.626841	-0.833822	0.06783	0.273714	-0.419244	0.562965	0.999337
YOR232W	0.501903	0.493208	0.90813	0.912477	0.0237433	0.135202	-0.41829	0.530484	0.999337	MGE1
YFR050C	0.476024	0.497917	0.909251	0.881112	0.0304354	0.159932	-0.418247	0.52618	0.999337	PRE4
YJR148W	-0.136093	0.84866	0.980021	0.270384	0.528205	0.784756	-0.418036	0.559012	0.999337	BAT2
YDR164C	-1.13508	0.286867	0.812991	-0.720143	0.135027	0.400887	-0.418013	0.639632	0.999337	SEC1
YER113C	0.293911	0.799504	0.970972	0.690446	0.155318	0.429834	-0.417876	0.653665	0.999337	TMN3
YOR296W	-0.980871	0.445948	0.896614	-0.512084	0.320427	0.633145	-0.417207	0.692883	0.999337
YNL236W	-0.505046	0.565449	0.927543	-0.0727721	0.874858	0.946612	-0.416152	0.626145	0.999337	SIN4
YNL265C	-0.108461	0.891276	0.984749	0.308885	0.524501	0.781392	-0.415357	0.581819	0.999337	IST1
YOR063W	0.58734	0.4631	0.900968	0.997118	0.0157029	0.100398	-0.415254	0.62845	0.999337	RPL3
YNL156C	0.93234	0.230002	0.763451	1.33008	0.00185733	0.0207473	-0.41514	0.596706	0.999337	NSG2
YLR410W	-1.21632	0.142368	0.652414	-0.793493	0.0670243	0.271402	-0.414865	0.584689	0.999337	VIP1
YBR089C-A	1.72457	0.0199689	0.270292	2.12292	3.76e-07	2.37e-05	-0.414701	0.553101	0.999337	NHP6B
YCR066W	-0.716565	0.551371	0.927543	-0.309113	0.614756	0.831813	-0.413993	0.689791	0.999337	RAD18
YBL090W	0.532653	0.529613	0.922585	0.942075	0.0655305	0.267396	-0.413956	0.600793	0.999337	MRP21
YOR087W	0.153599	0.857351	0.981135	0.536915	0.230103	0.539499	-0.413915	0.6052	0.999337	YVC1
YFR019W	-0.654978	0.470074	0.903872	-0.237365	0.557814	0.8007	-0.413321	0.586961	0.999337	FAB1
YGL136C	-0.054834	0.951758	0.990398	0.334265	0.511596	0.772927	-0.413137	0.633183	0.999337	MRM2
YGR195W	0.638937	0.499504	0.909598	1.0442	0.0988005	0.337299	-0.41258	0.649592	0.999337	SKI6
YNL111C	-0.257961	0.781758	0.969536	0.140908	0.908191	0.955489	-0.412526	0.835395	0.999337	CYB5
YKL154W	0.611674	0.536556	0.923677	1.00051	0.10364	0.345501	-0.41209	0.671645	0.999337	SRP102
YIL056W	-0.38603	0.622547	0.939407	0.0224089	0.952714	0.970429	-0.412088	0.604733	0.999337	VHR1
YOR175C	-0.585872	0.434637	0.889694	-0.183858	0.635235	0.839177	-0.411955	0.533584	0.999337	ALE1
YGL112C	-0.450354	0.588409	0.937155	-0.0497613	0.905908	0.954872	-0.411867	0.573064	0.999337	TAF6
YDL244W	0.279605	0.764455	0.967432	0.670726	0.312174	0.622197	-0.411457	0.674966	0.999337	THI13
YEL020W-A	0.740642	0.345803	0.853017	1.12979	0.060007	0.250825	-0.411084	0.672574	0.999337	TIM9
YHR094C	0.0230749	0.974874	0.990664	0.410771	0.538275	0.789805	-0.41069	0.621939	0.999337	HXT1
YJL142C	-0.12048	0.921183	0.989052	0.269717	0.66622	0.854403	-0.410583	0.707045	0.999337	IRC9
YKL210W	-0.945317	0.206875	0.737667	-0.541686	0.13612	0.401809	-0.409247	0.531715	0.999337	UBA1
YJL190C	2.1322	0.0154865	0.235711	2.5727	3.16e-05	0.000784588	-0.409052	0.700933	0.999337	RPS22A
YGR034W	1.19625	0.132407	0.64515	1.61837	0.00206224	0.0221454	-0.408758	0.642135	0.999337	RPL26B
YGR271W	-0.872792	0.300782	0.824115	-0.46046	0.259578	0.574858	-0.408119	0.597553	0.999337	SLH1
YDR098C	-0.177668	0.820472	0.976468	0.227173	0.594062	0.820357	-0.407611	0.578858	0.999337	GRX3
YDR511W	0.336978	0.684611	0.947746	0.730645	0.171628	0.457595	-0.406388	0.605294	0.999337	SDH7
YOR321W	-1.88271	0.0363782	0.370234	-1.48003	0.000916699	0.0116964	-0.406368	0.596314	0.999337	PMT3
YHL030W	0.208724	0.783156	0.969536	0.610982	0.121611	0.378599	-0.405814	0.574204	0.999337	ECM29
YCR084C	-0.926711	0.227937	0.760485	-0.521966	0.271526	0.584565	-0.405747	0.610059	0.999337	TUP1
YJR046W	-2.39209	0.0132599	0.210695	-1.97954	8.28e-05	0.00174942	-0.405657	0.642427	0.999337	TAH11
YDR306C	-0.562111	0.487863	0.90813	-0.177014	0.680047	0.86316	-0.405625	0.583719	0.999337
YOL142W	0.139425	0.885971	0.984749	0.508162	0.403625	0.703599	-0.405244	0.680922	0.999337	RRP40
YDR023W	-0.509333	0.515603	0.916158	-0.103625	0.802481	0.912476	-0.404676	0.601885	0.999337	SES1
YDR181C	-0.788321	0.422531	0.88835	-0.384378	0.426429	0.719007	-0.404541	0.629369	0.999337	SAS4
YJR140C	-1.266	0.236528	0.770214	-0.831077	0.0589413	0.248508	-0.4036	0.667289	0.999337	HIR3
YHR138C	0.477832	0.509579	0.913546	0.868981	0.0770033	0.295011	-0.403505	0.620199	0.999337
YDR353W	-0.21731	0.761298	0.967432	0.173149	0.664005	0.853341	-0.403301	0.551932	0.999337	TRR1
YDR260C	-1.14177	0.404209	0.879302	-0.709152	0.293303	0.605655	-0.402899	0.734947	0.999337	SWM1
YBR105C	0.286817	0.707338	0.953081	0.670633	0.0972478	0.335137	-0.402466	0.570877	0.999337	VID24
YHR098C	-0.862088	0.268194	0.801984	-0.467631	0.226603	0.535671	-0.402393	0.548806	0.999337	SFB3
YGR008C	0.157952	0.827655	0.977585	0.544831	0.193008	0.487621	-0.4022	0.589058	0.999337	STF2
YBL091C-A	-0.570647	0.590159	0.937155	-0.165603	0.805085	0.913317	-0.402109	0.684901	0.999337	SCS22
YNR030W	-1.08119	0.193436	0.727646	-0.681772	0.172886	0.459422	-0.402099	0.60771	0.999337	ALG12
YGL224C	-0.461021	0.623042	0.939407	-0.0652828	0.886534	0.951052	-0.400938	0.633585	0.999337	SDT1
YGL039W	-1.12698	0.171471	0.699277	-0.737779	0.180806	0.469822	-0.400219	0.637327	0.999337
YEL006W	-0.470981	0.609836	0.939407	-0.0760505	0.866054	0.943561	-0.399802	0.625667	0.999337	YEA6
YNL050C	-1.19879	0.217767	0.747137	-0.794844	0.143527	0.413491	-0.399302	0.648263	0.999337
YMR161W	-1.34638	0.100086	0.572901	-0.957042	0.0301173	0.15907	-0.398318	0.574606	0.999337	HLJ1
YDL056W	-0.819635	0.382817	0.868186	-0.436275	0.327265	0.640211	-0.398299	0.617239	0.999337	MBP1
YKL034W	0.193352	0.803807	0.974206	0.579447	0.18109	0.47014	-0.397909	0.580164	0.999337	TUL1
YJL101C	0.335858	0.688786	0.94941	0.725144	0.0900855	0.324052	-0.397758	0.595253	0.999337	GSH1
YOL055C	-4.81074	4.59e-07	8.72e-05	-4.42223	1.81e-20	2.64e-17	-0.397559	0.602287	0.999337	THI20
YIL065C	1.52511	0.0727691	0.512187	1.92986	0.000157431	0.00278175	-0.39746	0.625955	0.999337	FIS1
YBR245C	-1.96717	0.0245458	0.30528	-1.56096	0.000264714	0.00429958	-0.397352	0.613758	0.999337	ISW1
YFL025C	0.163621	0.878386	0.984664	0.540443	0.249146	0.560575	-0.397283	0.654072	0.999337	BST1
YIL018W	0.822182	0.274589	0.806286	1.22121	0.00237669	0.0247473	-0.397153	0.599216	0.999337	RPL2B
YBR136W	-0.578689	0.553031	0.927543	-0.186325	0.659817	0.851055	-0.396991	0.617461	0.999337	MEC1
YEL071W	0.054497	0.938852	0.990398	0.445446	0.226446	0.535671	-0.396525	0.54006	0.999337	DLD3
YLL011W	-0.219289	0.83488	0.977585	0.172699	0.746202	0.886961	-0.39642	0.674715	0.999337	SOF1
YNL032W	-0.328998	0.758139	0.965403	0.03419	0.943093	0.967313	-0.395392	0.654283	0.999337	SIW14
YPR149W	2.03023	0.00358125	0.094003	2.4097	1.64e-08	2.03e-06	-0.395327	0.584997	0.999337	NCE102
YBR287W	0.460871	0.519991	0.917837	0.841645	0.0332723	0.169887	-0.395311	0.567583	0.999337
YJL225C	-0.475359	0.666578	0.945778	-0.110174	0.788836	0.907956	-0.395307	0.649951	0.999337
YBR120C	0.709467	0.386177	0.870068	1.10577	0.11415	0.363324	-0.395144	0.672329	0.999337	CBP6
YGR138C	0.839592	0.290286	0.815102	1.24857	0.009676	0.0712791	-0.394375	0.637681	0.999337	TPO2
YLR143W	-1.05896	0.289952	0.815102	-0.660332	0.207038	0.506391	-0.394158	0.660138	0.999337	DPH6
YJL019W	-0.762161	0.597381	0.938706	-0.308448	0.570256	0.807657	-0.393893	0.737064	0.999337	MPS3
YIL003W	-0.626377	0.59109	0.937339	-0.268393	0.639241	0.841213	-0.393545	0.692421	0.999337	CFD1
YLR134W	0.118339	0.864961	0.982151	0.502603	0.42706	0.719499	-0.392804	0.663683	0.999337	PDC5
YMR267W	0.294402	0.732162	0.958669	0.672333	0.181557	0.471061	-0.392504	0.620257	0.999337	PPA2
YGR218W	-0.273638	0.702709	0.952093	0.114333	0.762497	0.895783	-0.392402	0.536812	0.999337	CRM1
YKL191W	-0.492552	0.712643	0.955453	-0.107055	0.823139	0.922137	-0.392328	0.714206	0.999337	DPH2
YHR025W	-0.446648	0.593383	0.938562	-0.0571061	0.919978	0.958954	-0.392256	0.638631	0.999337	THR1
YJL128C	-1.00948	0.245164	0.783694	-0.621759	0.132465	0.395936	-0.391893	0.590816	0.999337	PBS2
YPL117C	0.714814	0.38098	0.868124	1.0862	0.0499304	0.223613	-0.391189	0.694461	0.999337	IDI1
YDR303C	-0.390287	0.63187	0.942837	-0.00625662	0.9797	0.982513	-0.391135	0.582124	0.999337	RSC3
YGL003C	-1.15851	0.25065	0.789249	-0.803466	0.0979125	0.336038	-0.39078	0.659623	0.999337	CDH1
YGR150C	-0.410709	0.67224	0.945778	-0.00970017	0.982278	0.984303	-0.389304	0.634937	0.999337	CCM1
YKL025C	0.388669	0.616514	0.939407	0.770169	0.0816444	0.306943	-0.388663	0.585442	0.999337	PAN3
YJR044C	1.06497	0.179662	0.706338	1.4376	0.00743084	0.0592546	-0.387965	0.632419	0.999337	VPS55
YJL140W	0.022927	0.977101	0.990952	0.407741	0.334235	0.646577	-0.387945	0.589912	0.999337	RPB4
YDR443C	-0.279094	0.779937	0.969536	0.120909	0.778409	0.904293	-0.387716	0.63803	0.999337	SSN2
YOR201C	-0.887639	0.440806	0.896193	-0.530943	0.245259	0.557329	-0.387412	0.67157	0.999337	MRM1
YGL174W	-0.670215	0.535297	0.923677	-0.293658	0.660197	0.851118	-0.387318	0.722885	0.999337	BUD13
YDL002C	-0.567389	0.508202	0.913245	-0.187712	0.685619	0.86496	-0.387293	0.612058	0.999337	NHP10
YDL089W	0.402119	0.654562	0.944826	0.789688	0.130916	0.394712	-0.386832	0.641694	0.999337	NUR1
YBR126W-A	0.866596	0.252281	0.790103	1.23892	0.00515891	0.0450999	-0.386719	0.604924	0.999337	MEO1
YJL002C	-0.283899	0.702752	0.952093	0.0921993	0.818539	0.920162	-0.386532	0.558565	0.999337	OST1
YER184C	-1.18475	0.275736	0.806592	-0.821328	0.0642522	0.2631	-0.386171	0.661095	0.999337	TOG1
YMR125W	-0.311512	0.696844	0.950729	0.0798902	0.841968	0.931975	-0.38543	0.607182	0.999337	STO1
YLR075W	0.714365	0.33823	0.844849	1.09734	0.00523731	0.0457167	-0.384636	0.612843	0.999337	RPL10
YKL164C	0.656909	0.358615	0.861553	1.03808	0.0311263	0.16307	-0.384634	0.643098	0.999337	PIR1
YOR134W	-1.08861	0.251276	0.789249	-0.73038	0.191356	0.484708	-0.384491	0.688508	0.999337	BAG7
YAL014C	-0.55518	0.570567	0.929298	-0.197509	0.672672	0.858095	-0.384413	0.647794	0.999337	SYN8
YEL027W	0.685143	0.318367	0.839595	1.05608	0.0107196	0.0767888	-0.384308	0.559546	0.999337	VMA3
YPR135W	-1.46641	0.145262	0.657707	-1.08094	0.0357871	0.17912	-0.384276	0.671515	0.999337	CTF4
YER003C	-2.25562	0.00716498	0.147793	-1.87764	2.18e-05	0.000589756	-0.383914	0.609596	0.999337	PMI40
YMR086W	-0.0106123	0.987432	0.99213	0.357628	0.354884	0.661955	-0.38348	0.572293	0.999337	SEG1
YOR006C	-0.161581	0.875572	0.984225	0.201459	0.694176	0.869734	-0.383412	0.671086	0.999337	TSR3
YPL210C	-0.397121	0.606525	0.939407	-0.0142902	0.969112	0.974964	-0.383377	0.587519	0.999337	SRP72
YPL090C	1.11883	0.130855	0.642504	1.50946	0.00217435	0.0231362	-0.383289	0.651705	0.999337	RPS6A
YJR089W	-1.19068	0.254653	0.791791	-0.829546	0.0581892	0.246406	-0.382332	0.653902	0.999337	BIR1
YJL001W	0.306151	0.67477	0.945778	0.680743	0.0915492	0.326497	-0.381536	0.568952	0.999337	PRE3
YIL111W	-0.664324	0.441894	0.896193	-0.29478	0.485432	0.757846	-0.380492	0.607772	0.999337	COX5B
YOR111W	-0.368143	0.718282	0.955453	0.0200166	0.973097	0.977624	-0.379904	0.691455	0.999337
YGL252C	-0.0698075	0.92536	0.989052	0.296186	0.458717	0.740596	-0.379664	0.574791	0.999337	RTG2
YDL141W	-0.486774	0.529294	0.922585	-0.123043	0.785127	0.906163	-0.379552	0.622527	0.999337	BPL1
YHR104W	0.19674	0.780374	0.969536	0.568517	0.20729	0.506796	-0.379184	0.606476	0.999337	GRE3
YDR141C	-0.587626	0.459421	0.900553	-0.209927	0.58511	0.814525	-0.379042	0.585504	0.999337	DOP1
YAL033W	-0.591232	0.64852	0.944826	-0.247871	0.733991	0.883602	-0.378647	0.74085	0.999337	POP5
YDR492W	-0.260273	0.743705	0.96039	0.103216	0.844602	0.932742	-0.378282	0.681578	0.999337	IZH1
YNL288W	-0.00918253	0.989965	0.993402	0.358453	0.489991	0.760282	-0.377765	0.644252	0.999337	CAF40
YOL057W	-1.20888	0.125453	0.627398	-0.837066	0.0468108	0.214586	-0.377085	0.59244	0.999337
YKL062W	-0.637772	0.459458	0.900553	-0.263141	0.607838	0.828902	-0.376534	0.646233	0.999337	MSN4
YBL093C	-1.12523	0.161546	0.681746	-0.758678	0.135602	0.401809	-0.376195	0.641104	0.999337	ROX3
YLR251W	-0.695287	0.495912	0.90813	-0.355105	0.467774	0.747286	-0.375794	0.682772	0.999337	SYM1
YGL103W	1.88446	0.00967609	0.177495	2.26382	4.81e-07	2.75e-05	-0.37563	0.625444	0.999337	RPL28
YDL075W	2.14094	0.00611313	0.133371	2.53053	3.07e-06	0.000125034	-0.375579	0.669018	0.999337	RPL31A
YPL225W	0.155328	0.831602	0.977585	0.523438	0.205332	0.505305	-0.375293	0.574975	0.999337
YDR072C	-1.52158	0.0501759	0.438209	-1.16814	0.0131063	0.0879433	-0.374993	0.625119	0.999337	IPT1
YGL178W	-0.175922	0.830675	0.977585	0.195076	0.660148	0.851118	-0.374483	0.647077	0.999337	MPT5
YDR372C	-0.113794	0.890041	0.984749	0.237506	0.570163	0.807657	-0.372237	0.6227	0.999337	VPS74
YGL223C	-0.544445	0.545526	0.926306	-0.172481	0.728456	0.881078	-0.371504	0.64959	0.999337	COG1
YKL041W	-0.718867	0.434492	0.889694	-0.366218	0.427539	0.719803	-0.370623	0.642631	0.999337	VPS24
YMR205C	-1.45757	0.0778957	0.525169	-1.09308	0.010623	0.0763785	-0.370566	0.648407	0.999337	PFK2
YOL066C	-0.53799	0.562161	0.927543	-0.179408	0.702888	0.874075	-0.370275	0.6427	0.999337	RIB2
YDR310C	-0.942193	0.378631	0.866093	-0.53983	0.220913	0.52923	-0.369215	0.690275	0.999337	SUM1
YOL147C	0.526474	0.501832	0.910989	0.890767	0.116893	0.368434	-0.369094	0.63977	0.999337	PEX11
YOR060C	-0.941342	0.38033	0.86789	-0.593343	0.268227	0.582082	-0.368916	0.695094	0.999337	SLD7
YLR193C	0.136694	0.867091	0.982951	0.50012	0.358809	0.666291	-0.368354	0.640925	0.999337	UPS1
YGL073W	-0.806205	0.335075	0.84319	-0.438829	0.274466	0.587177	-0.367169	0.609235	0.999337	HSF1
YNL093W	-0.0736045	0.931608	0.990061	0.270311	0.603935	0.826692	-0.367008	0.67415	0.999337	YPT53
YLR020C	-0.40292	0.691183	0.950438	-0.0511095	0.901678	0.954501	-0.365888	0.670997	0.999337	YEH2
YJR016C	0.128375	0.870976	0.983933	0.496062	0.235434	0.545634	-0.365678	0.648944	0.999337	ILV3
YML129C	-0.0632147	0.935477	0.990061	0.29762	0.561212	0.803049	-0.365652	0.62767	0.999337	COX14
YML092C	0.0606675	0.932906	0.990061	0.416229	0.301417	0.613674	-0.365211	0.576152	0.999337	PRE8
YIL142W	-0.650372	0.388137	0.871886	-0.288491	0.458051	0.740519	-0.365129	0.579607	0.999337	CCT2
YPL069C	0.317024	0.736323	0.960249	0.673359	0.282021	0.596029	-0.364905	0.694688	0.999337	BTS1
YNL024C-A	-0.220379	0.824292	0.977522	0.103694	0.885183	0.951052	-0.36452	0.719272	0.999337	KSH1
YMR112C	-0.300723	0.751085	0.962523	0.0623804	0.902485	0.954501	-0.364214	0.68229	0.999337	MED11
YDR058C	-0.504006	0.626001	0.941421	-0.150149	0.7922	0.910204	-0.363649	0.691804	0.999337	TGL2
YGR198W	-0.468416	0.567887	0.927785	-0.10386	0.797447	0.912476	-0.36337	0.612542	0.999337	YPP1
YOL120C	1.85483	0.0185141	0.261788	2.22339	2.26e-06	9.77e-05	-0.363179	0.676942	0.999337	RPL18A
YGR260W	0.143288	0.848226	0.980021	0.498785	0.204134	0.504368	-0.362682	0.604591	0.999337	TNA1
YDL217C	-0.753783	0.418677	0.88835	-0.414906	0.422299	0.71743	-0.361571	0.669154	0.999337	TIM22
YPR196W	-0.594294	0.487	0.90813	-0.231913	0.610428	0.830394	-0.361372	0.647926	0.999337
YDR071C	0.370763	0.610294	0.939407	0.723382	0.0982203	0.336391	-0.360614	0.602483	0.999337	PAA1
YKR006C	0.415278	0.593442	0.938562	0.76284	0.0732703	0.287316	-0.360609	0.609112	0.999337	MRPL13
YDR527W	-0.225851	0.832564	0.977585	0.120106	0.818463	0.920162	-0.360536	0.72538	0.999337	RBA50
YLL021W	-1.98756	0.036083	0.370234	-1.63401	7.24e-05	0.00158144	-0.360007	0.641057	0.999337	SPA2
YMR029C	-1.06569	0.176794	0.703769	-0.714279	0.0682532	0.275231	-0.359801	0.589436	0.999337	FAR8
YOR390W	0.648737	0.527022	0.9219	0.980912	0.0699676	0.279822	-0.359509	0.691979	0.999337	FEX1
YHR193C	0.881324	0.203849	0.737299	1.2353	0.00913994	0.0683269	-0.359444	0.621341	0.999337	EGD2
YFR002W	-0.557137	0.474144	0.903872	-0.198733	0.615064	0.831912	-0.358971	0.610933	0.999337	NIC96
YHR106W	-0.872087	0.371559	0.861977	-0.531662	0.238875	0.550111	-0.358532	0.664399	0.999337	TRR2
YBR278W	-0.515165	0.649142	0.944826	-0.161085	0.797516	0.912476	-0.358333	0.720108	0.999337	DPB3
YNL039W	-0.932012	0.311092	0.831119	-0.570142	0.185637	0.477481	-0.358111	0.650681	0.999337	BDP1
YGR185C	-0.237884	0.750919	0.962523	0.121791	0.787616	0.907626	-0.35575	0.62809	0.999337	TYS1
YBL061C	-0.164105	0.85791	0.981135	0.174595	0.710102	0.875763	-0.35549	0.663722	0.999337	SKT5
YDR339C	-0.12486	0.894021	0.984812	0.213181	0.714612	0.878352	-0.355356	0.683494	0.999337	FCF1
YNR011C	-0.924337	0.37689	0.864075	-0.569447	0.201536	0.501345	-0.3553	0.675901	0.999337	PRP2
YDR159W	-0.88892	0.336228	0.844849	-0.520706	0.220832	0.52923	-0.35502	0.653896	0.999337	SAC3
YMR070W	-0.217791	0.79148	0.969536	0.114935	0.779686	0.904386	-0.355004	0.657813	0.999337	MOT3
YOL021C	-0.699485	0.394041	0.872809	-0.344217	0.373634	0.677156	-0.354597	0.624927	0.999337	DIS3
YPR167C	-1.17478	0.268453	0.801998	-0.820309	0.137111	0.403523	-0.354525	0.701416	0.999337	MET16
YHR144C	0.226705	0.868302	0.983383	0.60147	0.464847	0.745468	-0.354505	0.776299	0.999337	DCD1
YPL270W	-0.175594	0.827625	0.977585	0.163912	0.680831	0.863293	-0.354309	0.612908	0.999337	MDL2
YER070W	-2.199	0.0131408	0.210209	-1.84019	0.000105939	0.00208693	-0.353673	0.668509	0.999337	RNR1
YNL307C	0.0322551	0.964813	0.990398	0.378855	0.382831	0.684541	-0.352946	0.616524	0.999337	MCK1
YAR003W	-0.603264	0.552414	0.927543	-0.246791	0.617555	0.832785	-0.352753	0.689161	0.999337	SWD1
YBL067C	-0.159558	0.875338	0.984225	0.154264	0.725172	0.880016	-0.352618	0.684038	0.999337	UBP13
YPL125W	0.14779	0.850888	0.980731	0.496012	0.244288	0.556381	-0.352421	0.62532	0.999337	KAP120
YDR483W	0.145621	0.836458	0.977585	0.490362	0.19794	0.496854	-0.352205	0.577759	0.999337	KRE2
YGL105W	-0.340602	0.655477	0.944826	0.0119342	0.974552	0.978449	-0.352152	0.628688	0.999337	ARC1
YDL080C	-1.03523	0.349492	0.855895	-0.659482	0.196286	0.493552	-0.352087	0.710032	0.999337	THI3
YER151C	-1.2969	0.118116	0.611293	-0.943156	0.0256525	0.142729	-0.352034	0.627726	0.999337	UBP3
YPL179W	-0.128635	0.861355	0.981135	0.216917	0.56334	0.804318	-0.351832	0.587238	0.999337	PPQ1
YOR204W	-1.20995	0.129912	0.640926	-0.86214	0.0217898	0.12712	-0.351777	0.630165	0.999337	DED1
YGL207W	-0.828556	0.277465	0.807025	-0.478936	0.198347	0.497222	-0.351644	0.599266	0.999337	SPT16
YOR165W	-0.484086	0.525247	0.920864	-0.129017	0.756366	0.89207	-0.351358	0.620523	0.999337	SEY1
YPR154W	-0.63781	0.383286	0.868502	-0.296825	0.496676	0.763946	-0.351034	0.601213	0.999337	PIN3
YOR117W	-0.000851731	0.998891	0.998891	0.342366	0.362165	0.668754	-0.350342	0.582088	0.999337	RPT5
YGL191W	1.66799	0.0173488	0.252834	1.99753	0.000158871	0.00279029	-0.350034	0.675971	0.999337	COX13
YGR295C	1.3016	0.0569283	0.457567	1.64341	2.73e-05	0.000697008	-0.349974	0.582988	0.999337	COS6
YDL133W	-1.01766	0.278683	0.807048	-0.682507	0.146413	0.417204	-0.349933	0.679204	0.999337	SRF1
YBR065C	-0.703076	0.495086	0.90813	-0.360162	0.508412	0.769812	-0.349524	0.707605	0.999337	ECM2
YIL128W	-0.396861	0.64745	0.944826	-0.0399278	0.919102	0.958555	-0.349201	0.660438	0.999337	MET18
YPL135W	0.484158	0.492625	0.90813	0.816235	0.0455391	0.210244	-0.349168	0.614566	0.999337	ISU1
YJL082W	-0.59161	0.468412	0.903872	-0.247405	0.549808	0.796746	-0.347838	0.629566	0.999337	IML2
YML025C	0.961756	0.262003	0.79553	1.30012	0.00935433	0.0696617	-0.346597	0.661728	0.999337	YML6
YDR207C	-0.875854	0.370069	0.861977	-0.528843	0.312219	0.622197	-0.345969	0.70189	0.999337	UME6
YDR463W	-0.243947	0.744144	0.96039	0.0931128	0.812665	0.917361	-0.345778	0.598564	0.999337	STP1
YLR119W	-1.40249	0.210398	0.743198	-1.08169	0.0957771	0.333817	-0.345621	0.735981	0.999337	SRN2
YDR119W	-0.0526944	0.954958	0.990398	0.280318	0.523409	0.780962	-0.344936	0.670351	0.999337	VBA4
YDR493W	0.725052	0.46516	0.903084	1.08099	0.091046	0.325499	-0.344674	0.715951	0.999337	MZM1
YJL138C	0.233332	0.743581	0.96039	0.576883	0.136139	0.401809	-0.344663	0.617171	0.999337	TIF2
YGL233W	-0.177662	0.827677	0.977585	0.15237	0.72667	0.880169	-0.343729	0.651555	0.999337	SEC15
YPR056W	-0.399272	0.684749	0.947746	-0.0751624	0.878622	0.948305	-0.342661	0.694196	0.999337	TFB4
YPL198W	1.54424	0.0388157	0.386165	1.89663	0.00016387	0.00286945	-0.342488	0.683141	0.999337	RPL7B
YDR429C	0.0439362	0.953953	0.990398	0.38935	0.353646	0.660721	-0.342345	0.635763	0.999337	TIF35
YDR297W	-1.48295	0.0808727	0.533479	-1.14095	0.0207137	0.123373	-0.342146	0.671425	0.999337	SUR2
YMR139W	0.812302	0.266047	0.800338	1.13776	0.00561638	0.0477393	-0.34165	0.619577	0.999337	RIM11
YPL070W	0.042976	0.954985	0.990398	0.365835	0.384976	0.686326	-0.341049	0.648477	0.999337	MUK1
YDR540C	-1.57391	0.201612	0.735236	-1.25071	0.0503577	0.224664	-0.340771	0.758293	0.999337	IRC4
YOL016C	-0.537004	0.458705	0.900553	-0.204266	0.588613	0.817775	-0.340575	0.604609	0.999337	CMK2
YAL001C	-0.614137	0.484877	0.90813	-0.267454	0.524469	0.781392	-0.340316	0.672474	0.999337	TFC3
YGR066C	-0.386976	0.726329	0.957114	-0.0956697	0.87141	0.945278	-0.340061	0.741578	0.999337
YDR251W	-0.0062117	0.991665	0.993981	0.331834	0.393678	0.695681	-0.339984	0.61014	0.999337	PAM1
YDR292C	-0.653998	0.414434	0.885347	-0.322916	0.441043	0.730534	-0.339433	0.63136	0.999337	SRP101
YLR262C-A	0.457231	0.621673	0.939407	0.787769	0.162807	0.440728	-0.339222	0.708505	0.999337	TMA7
YHR067W	-1.31469	0.25949	0.794515	-0.965938	0.0827177	0.309581	-0.339126	0.732231	0.999337	HTD2
YHR013C	0.918312	0.31567	0.837849	1.25461	0.0387813	0.190188	-0.337686	0.704506	0.999337	ARD1
YNL001W	0.306994	0.702936	0.952093	0.637609	0.189197	0.482615	-0.337545	0.656779	0.999337	DOM34
YOL030W	-0.11238	0.879792	0.984749	0.2168	0.60317	0.826692	-0.337368	0.616451	0.999337	GAS5
YKL016C	1.35718	0.0525407	0.441549	1.68566	0.000177024	0.00306299	-0.335569	0.624761	0.999337	ATP7
YDR399W	-0.0202349	0.961971	0.990398	0.293252	0.577161	0.811376	-0.33388	0.726322	0.999337	HPT1
YOR253W	0.143511	0.895895	0.984821	0.449587	0.532176	0.787593	-0.333201	0.766158	0.999337	NAT5
YKL065C	0.855617	0.215294	0.745527	1.17255	0.0216167	0.127064	-0.332884	0.681223	0.999337	YET1
YDL212W	0.275288	0.717141	0.955453	0.594709	0.176464	0.464334	-0.332344	0.635544	0.999337	SHR3
YOR262W	-0.553766	0.589808	0.937155	-0.242794	0.668949	0.85578	-0.332032	0.736661	0.999337	GPN2
YOL102C	-0.858082	0.414029	0.885347	-0.528148	0.381116	0.68336	-0.331947	0.731731	0.999337	TPT1
YJL186W	0.506474	0.523035	0.918647	0.841338	0.0446085	0.207518	-0.331475	0.644314	0.999337	MNN5
YPL265W	0.0670512	0.929905	0.989052	0.386091	0.357961	0.665583	-0.331337	0.67231	0.999337	DIP5
YOR330C	-0.864654	0.338681	0.844849	-0.561624	0.15852	0.434372	-0.331268	0.670339	0.999337	MIP1
YER036C	-0.0612237	0.932678	0.990061	0.258816	0.522228	0.779723	-0.331157	0.628718	0.999337	ARB1
YJL183W	0.0417388	0.958734	0.990398	0.357725	0.507371	0.769328	-0.331138	0.705339	0.999337	MNN11
YDR404C	0.155046	0.853544	0.980735	0.469498	0.375472	0.678455	-0.331123	0.686491	0.999337	RPB7
YLR138W	-0.228947	0.777645	0.969536	0.0854625	0.832151	0.92707	-0.331091	0.644382	0.999337	NHA1
YNL036W	0.695792	0.31083	0.831119	1.01214	0.00902045	0.067694	-0.330235	0.619123	0.999337	NCE103
YOR058C	0.0262728	0.969276	0.990398	0.370233	0.436644	0.72702	-0.329699	0.69224	0.999337	ASE1
YGL054C	1.33438	0.0675737	0.498657	1.65823	0.00017624	0.00305849	-0.329208	0.635702	0.999337	ERV14
YPR023C	-0.171543	0.831076	0.977585	0.143043	0.723517	0.879655	-0.328757	0.643743	0.999337	EAF3
YNL332W	0.0808915	0.928104	0.989052	0.388158	0.469009	0.748232	-0.328147	0.732597	0.999337	THI12
YDR441C	0.0610327	0.952911	0.990398	0.374696	0.5361	0.788398	-0.328124	0.746312	0.999337	APT2
YGL080W	0.444645	0.536724	0.923677	0.756349	0.0878696	0.320275	-0.32737	0.644028	0.999337	MPC1
YDR067C	-0.40884	0.660538	0.945778	-0.100831	0.844378	0.932742	-0.327039	0.702388	0.999337	OCA6
YFR009W-A	-0.633592	0.52675	0.921765	-0.301968	0.668227	0.855325	-0.326976	0.734746	0.999337
YJL116C	0.713731	0.482081	0.90813	0.997852	0.0411343	0.198076	-0.325899	0.711506	0.999337	NCA3
YJR065C	0.530408	0.451288	0.899735	0.847706	0.027913	0.151124	-0.325368	0.608792	0.999337	ARP3
YOR007C	-0.185324	0.804023	0.974208	0.139242	0.716882	0.878709	-0.325076	0.633818	0.999337	SGT2
YKL120W	-0.55976	0.677263	0.945778	-0.258484	0.7073	0.874819	-0.324832	0.788546	0.999337	OAC1
YER007C-A	0.0959628	0.916904	0.988758	0.441293	0.459053	0.740658	-0.324693	0.732752	0.999337	TMA20
YDL134C	0.680661	0.359197	0.861825	0.989475	0.0161056	0.102048	-0.324295	0.636085	0.999337	PPH21
YML024W	2.00743	0.012429	0.204325	2.3496	5.5e-07	3.06e-05	-0.324117	0.698954	0.999337	RPS17A
YMR307W	-0.51621	0.496113	0.90813	-0.192162	0.618112	0.833179	-0.324076	0.643857	0.999337	GAS1
YKL077W	0.541925	0.461164	0.900865	0.860069	0.0448103	0.207867	-0.323833	0.635122	0.999337	PSG1
YNL191W	0.568171	0.60222	0.939407	0.86205	0.102384	0.343893	-0.323056	0.727811	0.999337	DUG3
YMR090W	-0.0482775	0.949059	0.990398	0.260116	0.539283	0.790099	-0.322037	0.659319	0.999337
YHR042W	-0.310353	0.678579	0.945778	-0.00681114	0.971607	0.976463	-0.321734	0.661224	0.999337	NCP1
YHR141C	2.024	0.00594696	0.132028	2.3495	1.58e-05	0.000462823	-0.321117	0.711474	0.999337	RPL42B
YOR074C	-0.893589	0.412114	0.882756	-0.565522	0.421718	0.71743	-0.320793	0.757193	0.999337	CDC21
YMR173W-A	-0.616906	0.386998	0.870563	-0.300357	0.506819	0.769102	-0.320755	0.638224	0.999337
YDR333C	-0.584186	0.462283	0.900865	-0.264591	0.517992	0.776255	-0.320716	0.646383	0.999337	RQC1
YOL039W	1.26447	0.126481	0.629888	1.59252	0.00551909	0.0472567	-0.320128	0.754655	0.999337	RPP2A
YOL036W	-0.419888	0.649156	0.944826	-0.11977	0.778916	0.904293	-0.319837	0.688787	0.999337
YCL043C	-1.07486	0.14254	0.652414	-0.764596	0.0454493	0.209996	-0.319663	0.628521	0.999337	PDI1
YIL085C	-0.098335	0.91739	0.988817	0.178892	0.688808	0.867294	-0.318867	0.708167	0.999337	KTR7
YHR108W	-0.501731	0.522496	0.918039	-0.183489	0.655912	0.849665	-0.318303	0.655551	0.999337	GGA2
YDR349C	-0.167586	0.848841	0.980021	0.145183	0.726807	0.880169	-0.317081	0.669975	0.999337	YPS7
YJL066C	0.046357	0.951451	0.990398	0.356097	0.452567	0.73657	-0.316749	0.673263	0.999337	MPM1
YOL020W	-0.635677	0.415588	0.886404	-0.326438	0.414986	0.71338	-0.316466	0.642624	0.999337	TAT2
YDR258C	-1.67515	0.0507948	0.438994	-1.35987	0.00307006	0.0301881	-0.316112	0.714805	0.999337	HSP78
YJL110C	-0.248054	0.790578	0.969536	0.0532912	0.894311	0.953052	-0.315791	0.714006	0.999337	GZF3
YNL336W	1.40497	0.0400017	0.389019	1.71103	1.49e-05	0.000441745	-0.315293	0.627151	0.999337	COS1
YDR068W	-0.852214	0.331887	0.840427	-0.541073	0.232226	0.541605	-0.315007	0.684709	0.999337	DOS2
YMR020W	-1.83469	0.0302912	0.340812	-1.51972	0.000321828	0.00503104	-0.314914	0.663473	0.999337	FMS1
YPR033C	-0.359923	0.640661	0.944826	-0.0470567	0.906584	0.955192	-0.313836	0.654125	0.999337	HTS1
YBR106W	-0.122249	0.86455	0.982151	0.181138	0.688003	0.86703	-0.313519	0.663328	0.999337	SND3
YKL212W	-1.16965	0.1519	0.67026	-0.855927	0.0326262	0.167911	-0.312797	0.665583	0.999337	SAC1
YGR254W	-1.6806	0.0280621	0.333307	-1.38297	0.000429502	0.00632431	-0.312569	0.647429	0.999337	ENO1
YOR162C	-0.0501523	0.952606	0.990398	0.239942	0.585436	0.814525	-0.312371	0.693948	0.999337	YRR1
YMR163C	-0.591601	0.60574	0.939407	-0.307623	0.598327	0.823812	-0.311834	0.75546	0.999337	INP2
YIL137C	-0.56828	0.481296	0.90813	-0.259193	0.520706	0.778722	-0.311054	0.667292	0.999337	TMA108
YKR091W	-1.02184	0.290287	0.815102	-0.710781	0.24446	0.556381	-0.310399	0.729147	0.999337	SRL3
YGL241W	-1.1883	0.169838	0.695602	-0.870351	0.057722	0.245498	-0.310201	0.690066	0.999337	KAP114
YIL074C	0.174276	0.818866	0.975779	0.470792	0.301978	0.613762	-0.309509	0.667412	0.999337	SER33
YFL022C	-0.422628	0.603231	0.939407	-0.108367	0.837475	0.930333	-0.309495	0.709189	0.999337	FRS2
YGR075C	-0.530025	0.675703	0.945778	-0.258489	0.674584	0.859965	-0.309024	0.772301	0.999337	PRP38
YPR028W	1.58261	0.0230546	0.291309	1.87925	1.27e-05	0.000390278	-0.308742	0.656851	0.999337	YOP1
YJL061W	-0.216978	0.791	0.969536	0.0957386	0.842362	0.931975	-0.308683	0.703919	0.999337	NUP82
YKR093W	0.498098	0.474431	0.903872	0.799847	0.0379525	0.187226	-0.308232	0.629032	0.999337	PTR2
YOR043W	-0.691798	0.391623	0.872809	-0.391955	0.408733	0.709323	-0.308229	0.696846	0.999337	WHI2
YKL056C	0.430759	0.534006	0.923168	0.729401	0.0677472	0.273569	-0.308205	0.642849	0.999337	TMA19
YER125W	0.0976823	0.890865	0.984749	0.395091	0.284871	0.598804	-0.308114	0.625333	0.999337	RSP5
YCR031C	1.14035	0.123094	0.624806	1.45328	0.0264385	0.146001	-0.307925	0.766457	0.999337	RPS14A
YGL087C	0.404643	0.640005	0.944826	0.721015	0.176014	0.463987	-0.307801	0.721739	0.999337	MMS2
YJR024C	-0.801059	0.367588	0.861977	-0.498956	0.316661	0.628471	-0.307505	0.696781	0.999337	MDE1
YMR170C	-0.754195	0.323287	0.840427	-0.46182	0.294006	0.606226	-0.307306	0.668839	0.999337	ALD2
YBL105C	-0.200412	0.799976	0.971297	0.0979876	0.812334	0.917361	-0.306558	0.669285	0.999337	PKC1
YOR103C	0.072743	0.930148	0.989063	0.367119	0.501235	0.767073	-0.30631	0.716037	0.999337	OST2
YJL198W	0.436469	0.609748	0.939407	0.72247	0.141173	0.410154	-0.306014	0.713422	0.999337	PHO90
YDR484W	-0.318076	0.700214	0.951776	-0.0126448	0.957774	0.971606	-0.305497	0.689025	0.999337	VPS52
YBR090C	1.63523	0.0410517	0.392254	1.91355	8.01e-06	0.000268566	-0.305155	0.68118	0.999337
YIL005W	0.399684	0.60934	0.939407	0.693807	0.10529	0.348636	-0.304353	0.672345	0.999337	EPS1
YLR083C	0.199927	0.806688	0.974208	0.501578	0.237526	0.54905	-0.303419	0.673777	0.999337	EMP70
YKL049C	-0.659531	0.548076	0.926306	-0.373613	0.496268	0.763737	-0.303192	0.745764	0.999337	CSE4
YFL039C	0.287998	0.682642	0.947206	0.587032	0.191988	0.485677	-0.302523	0.697428	0.999337	ACT1
YDR137W	-0.340909	0.692245	0.950537	-0.045714	0.9145	0.957057	-0.302366	0.681498	0.999337	RGP1
YJL058C	-1.09667	0.53617	0.923677	-0.771192	0.240143	0.551204	-0.302295	0.831239	0.999337	BIT61
YBR050C	0.814668	0.326246	0.840427	1.10665	0.0275719	0.149974	-0.302278	0.708678	0.999337	REG2
YNL189W	0.294525	0.680074	0.945778	0.589232	0.122515	0.380599	-0.302086	0.639838	0.999337	SRP1
YJR117W	1.19286	0.0915266	0.550434	1.48846	0.00164839	0.0187174	-0.301996	0.677598	0.999337	STE24
YKR008W	-0.6844	0.372176	0.861977	-0.384668	0.405837	0.706821	-0.301974	0.683067	0.999337	RSC4
YHR009C	0.553177	0.473883	0.903872	0.845458	0.0366858	0.182365	-0.301765	0.665876	0.999337	TDA3
YER164W	-0.79436	0.333046	0.840427	-0.490195	0.199994	0.498787	-0.301646	0.66789	0.999337	CHD1
YAL017W	0.340029	0.659562	0.945778	0.640895	0.0858715	0.315114	-0.300633	0.65662	0.999337	PSK1
YIL135C	-0.530148	0.50209	0.910989	-0.239003	0.613393	0.831403	-0.30008	0.68347	0.999337	VHS2
YDR494W	0.616059	0.410417	0.882176	0.89722	0.0325367	0.167598	-0.299484	0.679284	0.999337	RSM28
YGL027C	-0.915658	0.285489	0.811385	-0.621419	0.162289	0.440348	-0.299445	0.708055	0.999337	CWH41
YDR379W	-1.78129	0.0528738	0.441549	-1.48061	0.000521132	0.00737553	-0.299395	0.697523	0.999337	RGA2
YNL084C	0.129245	0.861849	0.981135	0.414463	0.307994	0.619234	-0.299041	0.659136	0.999337	END3
YBR234C	0.169658	0.812158	0.974208	0.461183	0.247654	0.559015	-0.299011	0.644497	0.999337	ARC40
YIL083C	0.197376	0.796005	0.969736	0.485373	0.334337	0.646577	-0.298956	0.692946	0.999337	CAB2
YHR103W	-0.30098	0.745534	0.96042	-0.0250057	0.944033	0.967404	-0.298578	0.726003	0.999337	SBE22
YFL017C	-0.0346976	0.952096	0.990398	0.277558	0.645277	0.84582	-0.297678	0.764519	0.999337	GNA1
YJL031C	-0.742796	0.390792	0.872809	-0.431101	0.368066	0.673844	-0.297606	0.719148	0.999337	BET4
YKR059W	0.234451	0.742429	0.96039	0.528016	0.158698	0.434372	-0.296336	0.660551	0.999337	TIF1
YIL044C	-0.642071	0.417867	0.888271	-0.359366	0.469267	0.748236	-0.29633	0.70318	0.999337	AGE2
YIL130W	-0.487023	0.584939	0.937089	-0.202798	0.653492	0.848623	-0.296285	0.715596	0.999337	ASG1
YKL069W	-0.548991	0.559403	0.927543	-0.24954	0.701546	0.873338	-0.295711	0.750893	0.999337
YLR187W	-0.871059	0.364578	0.861977	-0.580604	0.260745	0.575817	-0.295621	0.734571	0.999337	SKG3
YER059W	0.551777	0.544358	0.926306	0.843392	0.0870759	0.318332	-0.295523	0.721164	0.999337	PCL6
YNL003C	-0.386412	0.655045	0.944826	-0.104165	0.817957	0.920162	-0.294984	0.697882	0.999337	PET8
YFR031C-A	0.934783	0.208236	0.739801	1.23112	0.00255498	0.0260002	-0.294219	0.692477	0.999337	RPL2A
YOR047C	-1.19759	0.372949	0.861977	-0.895019	0.159596	0.435473	-0.292879	0.797231	0.999337	STD1
YMR194C-B	-0.79245	0.506894	0.913245	-0.50869	0.479751	0.755207	-0.292404	0.786816	0.999337	CMC4
YIL062C	-0.217408	0.769099	0.967432	0.0591493	0.898382	0.953836	-0.29205	0.695586	0.999337	ARC15
YGR033C	1.01656	0.2471	0.783694	1.27911	0.0163668	0.103285	-0.291566	0.746419	0.999337	TIM21
YMR055C	-0.0421215	0.957127	0.990398	0.25557	0.723188	0.879646	-0.291508	0.778302	0.999337	BUB2
YDR172W	-0.602825	0.424297	0.88835	-0.312803	0.412448	0.712225	-0.290994	0.666137	0.999337	SUP35
YBL088C	-0.627327	0.566563	0.927543	-0.302401	0.475569	0.751706	-0.290798	0.74119	0.999337	TEL1
YHR026W	0.19885	0.790185	0.969536	0.477376	0.288108	0.60255	-0.290298	0.691603	0.999337	VMA16
YML097C	-0.747604	0.424631	0.88835	-0.444733	0.383284	0.685097	-0.290079	0.73716	0.999337	VPS9
YHL009C	0.229265	0.814921	0.974208	0.497303	0.352624	0.660316	-0.289507	0.745741	0.999337	YAP3
YPL052W	-0.780351	0.514403	0.916158	-0.482377	0.441203	0.730534	-0.289432	0.786995	0.999337	OAZ1
YPL106C	-1.45049	0.0780436	0.525169	-1.16201	0.00427121	0.0392415	-0.288981	0.711401	0.999337	SSE1
YMR046C	0.363211	0.650985	0.944826	0.644612	0.203715	0.503973	-0.288553	0.741572	0.999337
YHR074W	-0.434737	0.560716	0.927543	-0.154428	0.689504	0.867456	-0.288474	0.659641	0.999337	QNS1
YER012W	0.542101	0.451999	0.900553	0.822844	0.0504095	0.224695	-0.287983	0.664069	0.999337	PRE1
YMR296C	-0.070623	0.926144	0.989052	0.206934	0.62085	0.833999	-0.287359	0.673981	0.999337	LCB1
YCL009C	0.169302	0.823201	0.977519	0.459051	0.344897	0.655118	-0.28735	0.721635	0.999337	ILV6
YGR239C	-0.529989	0.647514	0.944826	-0.280404	0.622707	0.834647	-0.287012	0.780835	0.999337	PEX21
YNL284C-A	0.122338	0.888377	0.984749	0.434266	0.57195	0.808494	-0.286135	0.757086	0.999337
YIL088C	0.0889752	0.907077	0.9878	0.36248	0.376157	0.678852	-0.286094	0.678694	0.999337	AVT7
YNL135C	0.027854	0.968842	0.990398	0.305607	0.442129	0.730534	-0.285983	0.665258	0.999337	FPR1
YOR031W	2.29969	0.00930781	0.173417	2.58009	6.37e-06	0.000222366	-0.285279	0.750596	0.999337
YJL089W	3.34253	0.00025278	0.015202	3.65327	7.82e-12	2.17e-09	-0.284899	0.761915	0.999337	SIP4
YGR105W	0.055185	0.958761	0.990398	0.321332	0.632587	0.838132	-0.283642	0.782484	0.999337	VMA21
YLL008W	-0.605573	0.521688	0.917837	-0.314764	0.532899	0.787857	-0.28316	0.750253	0.999337	DRS1
YDR335W	-0.0470325	0.950448	0.990398	0.23072	0.548785	0.796627	-0.282786	0.671673	0.999337	MSN5
YML078W	0.854716	0.239543	0.776083	1.12675	0.0217536	0.12712	-0.282776	0.697376	0.999337	CPR3
YGR159C	1.08646	0.221921	0.751494	1.3539	0.0179771	0.111278	-0.282555	0.781242	0.999337	NSR1
YPL059W	0.780273	0.315086	0.836765	1.04484	0.0404943	0.196278	-0.281766	0.711478	0.999337	GRX5
YGR177C	-0.78218	0.542206	0.925544	-0.488383	0.424821	0.718863	-0.281294	0.798638	0.999337	ATF2
YKL126W	0.142757	0.841896	0.979374	0.412208	0.292376	0.605655	-0.280791	0.66891	0.999337	YPK1
YNR018W	1.10986	0.125232	0.62695	1.37531	0.00302132	0.0298599	-0.280492	0.696551	0.999337	RCF2
YLR340W	0.991573	0.23193	0.764146	1.27293	0.00887655	0.0669751	-0.279949	0.771418	0.999337	RPP0
YGL200C	-0.0700625	0.924748	0.989052	0.19648	0.635398	0.839177	-0.279612	0.679789	0.999337	EMP24
YCL038C	0.607266	0.434629	0.889694	0.87836	0.0422236	0.201313	-0.279147	0.694937	0.999337	ATG22
YDR436W	0.519313	0.532814	0.923168	0.766857	0.073755	0.288054	-0.278496	0.727775	0.999337	PPZ2
YGL144C	-0.970727	0.408917	0.881872	-0.733126	0.135896	0.401809	-0.278198	0.772409	0.999337	ROG1
YDL147W	-0.281161	0.694474	0.950729	-0.00692794	0.985102	0.986794	-0.27688	0.666048	0.999337	RPN5
YML016C	0.590677	0.500117	0.910366	0.861448	0.063987	0.262752	-0.276751	0.732257	0.999337	PPZ1
YGR135W	0.511428	0.474387	0.903872	0.777227	0.0544798	0.236187	-0.276185	0.673967	0.999337	PRE9
YML029W	-1.20698	0.134621	0.646573	-0.937401	0.0312214	0.163275	-0.275991	0.704943	0.999337	USA1
YPR069C	0.0694291	0.926072	0.989052	0.342753	0.440497	0.730534	-0.275903	0.691562	0.999337	SPE3
YLR403W	0.479467	0.585919	0.937089	0.732212	0.0812367	0.305607	-0.275497	0.721607	0.999337	SFP1
YGR206W	0.0921887	0.940736	0.990398	0.355164	0.657557	0.850534	-0.275476	0.81448	0.999337	MVB12
YGR281W	0.820058	0.313012	0.833454	1.08119	0.00727853	0.0585395	-0.274552	0.706824	0.999337	YOR1
YBR042C	-0.400365	0.688136	0.94941	-0.140993	0.792736	0.910215	-0.274404	0.78558	0.999337	CST26
YPL107W	0.527894	0.596826	0.938706	0.753453	0.127375	0.387976	-0.274264	0.775861	0.999337	DPC25
YNL088W	-1.39358	0.121198	0.621267	-1.11216	0.00737592	0.0590783	-0.273877	0.721339	0.999337	TOP2
YDL098C	-1.09321	0.339392	0.845236	-0.84391	0.211576	0.514255	-0.273475	0.792523	0.999337	SNU23
YIL010W	1.25643	0.109523	0.588513	1.52813	0.000699369	0.00946176	-0.273439	0.712207	0.999337	DOT5
YCR053W	-0.435394	0.560107	0.927543	-0.161498	0.711421	0.8762	-0.273421	0.708833	0.999337	THR4
YBR223C	-0.715713	0.513178	0.915285	-0.46481	0.333319	0.646577	-0.272989	0.760655	0.999337	TDP1
YGR284C	-0.831184	0.275357	0.806592	-0.563185	0.189654	0.483125	-0.272413	0.689116	0.999337	ERV29
YGL141W	-0.481929	0.560121	0.927543	-0.210938	0.619521	0.833701	-0.272316	0.709183	0.999337	HUL5
YJR145C	1.35328	0.0705999	0.50733	1.63052	0.00014448	0.00260019	-0.272186	0.727839	0.999337	RPS4A
YGR163W	0.237284	0.781899	0.969536	0.508726	0.273611	0.587046	-0.271854	0.726795	0.999337	GTR2
YBR081C	-1.18753	0.183058	0.714634	-0.90662	0.0256791	0.142741	-0.270265	0.72305	0.999337	SPT7
YJL073W	-2.93373	0.00139292	0.0517014	-2.65593	2.93e-07	1.96e-05	-0.270188	0.744551	0.999337	JEM1
YKL104C	-0.327452	0.660648	0.945778	-0.0597885	0.876138	0.947295	-0.270085	0.689614	0.999337	GFA1
YER124C	1.69633	0.0226824	0.28955	1.96954	3.17e-06	0.000125941	-0.269894	0.703646	0.999337	DSE1
YKR098C	1.43658	0.0697986	0.507266	1.69049	7.77e-05	0.00166028	-0.269775	0.712988	0.999337	UBP11
[truncated: 2,881 more rows]

## Sheet: S5
	GOID	TERM	CORRECTED_PVALUE	UNCORRECTED_PVALUE	NUM_LIST_ANNOTATIONS	LIST_SIZE	TOTAL_NUM_ANNOTATIONS	POPULATION_SIZE	FDR_RATE	EXPECTED_FALSE_POSITIVES	ANNOTATED_GENES	OFFICIAL_GENE_SYMBOL
[truncated: 41 more rows]
